# Supplementary material for: Nonlinear thresholds in lipid-frailty interplay: Precision targets for severe airflow limitation in aging adults
Source: PLoS One. 2026 Apr 29;21(4):e0348083. doi: 10.1371/journal.pone.0348083 (PMC13127961; doi:10.1371/journal.pone.0348083)
Supplement: S1 Data — The raw data mentioned in this article are all located in this file. (XLSX) [file pone.0348083.s001.xlsx]

## Sheet: Sheet1
age	gender	location	marital_status	education	smoke	drink	SAL	social_isolation	vai	aip	nhdl	residual_cholesterol	egfr	frailty_index	frailty	asm	castelli’s_index-i	castelli’s_index-ii	social_economic_status
1	2	1	2	1	1	1	FALSE		15.3513	0.883431	336.147	1.18816	133.968	0.857143	0	16.6028	4.06107	2.15267	low
1	2	1	2	2	1	1	TRUE	0						14.5	1	14.073			low-middle
1	1	1	2	2	1	2	FALSE	0	5.88518	0.658327	204.418	1.52764	139.34	1.42857	0	23.754	4.60403	2.57718
1	2	2	2	3	1	2	FALSE		3.91508	0.34894	55.7112	0.599073	106.755	0.285714	0	14.5127	4.01709	2.50427	upper-middle
1	1	1	1	1	2	1	FALSE							4.67857	0	24.1717			low
1	2	2	2	2	1	1	FALSE	0	3.24059	0.25063	41.9073	0.758826	123.145	9.42857	1	13.0822	3.66906	2.1223	low
1	1	1	2	2	2	3	FALSE							1.82143	0	22.7784
1	2	2	1	1	1	1	TRUE	1						16.6071	1	15.4188
1	2	1	2	1	1	1	TRUE		3.76288	0.270821	43.1134	0.45929	72.8315	12.7857	1	13.8513	2.91473	1.55814	upper-middle
1	2	2	1	1	1	1	TRUE	1	2.65578	0.0840149	15.4098	0.658981	133.825	14.4286	1	10.7863	3.24599	1.89305
1	2	1	2	2	1	1	TRUE		4.08261	0.297068	50.4186	0.758826	124.952	9.25	1	15.1358	3.60902	2.03759	upper-middle
1	2	1	2	1	1	1	FALSE		1.98424	0.0239589	3.3724	0.56912	122.641	2.85714	0	15.7206	2.5	1.12987	low-middle
1	2	1	2	2	1	1	FALSE		4.66195	0.425488	95.0695	0.529182	127.929	1.60714	0	19.4656	3.36487	2.00676	low
1	2	1	2	2	1	1	FALSE							1.42857	0	17.5975			low
1	2	1	2	2	1	1	FALSE	0	9.07425	0.646188	116.466	1.00844	109.306	2	0	18.205	5.54545	3.39773	low-middle
1	2	2	2	2	1	1	FALSE		7.7661	0.569373	123.467	1.17818	106.959	3.39286	0	16.9487	5.28814	3.28814	upper-middle
1	2	1	2	2	1	1	TRUE							7	0	8.764
1	2	1	2	2	1	1	FALSE	0						2.35714	0	22.638			low-middle
1	1	1	2	2	2	3	TRUE		1.33498	0.0288087	3.91909	0.279567	124.769	2.57143	0	19.3409	2.33784	1.14865	low-middle
1	2	1	2	2	1	1	TRUE		4.76826	0.410674	83.8863	0.589089	126.481	1.42857	0	18.5188	3.36232	1.93478	low-middle
1	2	1	2	1	1	1	FALSE		2.9471	0.167615	24.3687	0.509212	116.584	1.85714	0	15.7216	4.06716	2.68657
1	2	2	2	2	1	1	FALSE							2.46429	0	13.8242
1	2	1	2	2	1	1	FALSE							0.428571	0	15.1288			upper-middle
1	2	1	2	2	1	1	FALSE		5.7546	0.502028	84.8977	0.768811	114.701	5.28571	0	14.7876	3.31683	1.55446
1	2	1	2	1	1	1	TRUE	0						3.5	0	12.771			low-middle
1	2	2	2	1	1	1	FALSE		2.8043	0.176375	21.8574	0.289552	121.537	2.71429	0	13.0591	2.93805	1.68142	low-middle
1	2	2	2	2	1	1	FALSE		4.40841	0.349318	57.7066	0.559135	112.359	1.39286	0	15.345	3.04959	1.58678	low
1	2	1	2	2	1	1	TRUE		2.38236	0.0868628	12.9942	0.399382	94.8996	1.42857	0	13.2589	2.44737	1.18421
1	2	1	2	1	1	1	FALSE		3.00902	0.709556	162.388	0.758826	116.931	1.42857	0	15.6366	2.96078	1.21569	low-middle
1	2	2	2	1	1	1	FALSE	0						0.428571	0	15.7001
1	1	1	2	1	2	1	FALSE		3.53867	0.471636	80.3123	0.718888	91.7365	1.42857	0	20.909	2.9717	1.29245	low-middle
1	2	1	2	2	1	1	TRUE		2.40871	0.108629	15.4714	0.469274	115.942	1.28571	0	12.2767	3.21277	1.87943
1	1	2	2	2	1	2	TRUE		4.98844	0.5935	152.301	0.89861	102.536	3.35714	0	21.5849	3.6963	2.02963	low-middle
1	2	2	2	2	1	1	FALSE		1.34335	-0.112557	-17.5419	0.319506	103.298	1.35714	0	13.139	2.62814	1.46734	low
1	2	1	2	2	1	1	FALSE							0.142857	0	18.765			upper-middle
1	2	1	2	1	1	1	TRUE		1.94153	-0.00295657	-0.392933	0.34946	109.284	0.357143	0	15.6354	2.72	1.48667	low
1	2	2	2	2	1	1	TRUE		3.6673	0.220559	30.6591	0.32949	117.804	2.89286	0	19.0164	3.33333	2.05833	low-middle
1	2	1	2	2	1	1	FALSE							0.428571	0	14.5457			upper-middle
1	2	1	2	1	1	1	TRUE							2.92857	0	16.6998			low-middle
1	2	1	2	1	1	1	FALSE							1.14286	0	14.5692			low-middle
1	2	2	2	2	1	1	TRUE							0	0	15.8898
1	2	1	2	1	1	1	TRUE		1.73316	-0.00464224	-0.57061	0.489243	72.9098	3.53571	0	11.6567	3.7554	2.40288
1	2	2	2	2	1	1	FALSE		5.18187	0.430421	74.5686	0.539166	118.032	6.25	0	14.6842	3.05263	1.57895	low-middle
1	2	1	2	2	1	1	FALSE		2.58299	0.174146	25.1409	0.419351	116.4	0.642857	0	16.0564	3	1.68182	low-middle
1	2	2	2	2	1	3	TRUE							1.46429	0	17.5723			upper-middle
1	2	1	2	2	1	1	FALSE		1.75895	-0.0622309	-8.45321	0.599073	114.247	6.25	0	18.4317	2.45122	1.08537
1	2	2	1	2	1	1	FALSE							1.32143	0	14.152			low-middle
1	2	2	2	2	1	1	TRUE							0.428571	0	16.7091
1	2	1	2	2	1	1	TRUE	0						2.46429	0	15.4712			low-middle
1	2	1	2	1	1	1	TRUE		5.59403	0.457131	77.7702	0.399382	109.227	4.85714	0	15.8912	3.37037	2	low
1	2	1	2	2	1	1	FALSE		1.82181	-0.0162298	-1.95442	0.369428	97.2014	0.392857	0	14.1681	2.64493	1.37681	low-middle
1	2	2	2	2	1	1	FALSE		3.87926	0.287406	53.9755	0.45929	104.536	1.28571	0	16.413	2.99329	1.68456	upper-middle
1	2	2	2	2	1	1	FALSE							3.35714	0	15.5174
1	2	1	2	2	1	1	TRUE		4.03655	0.298073	51.4163	0.499228	119.245	11.4286	1	17.2879	3.23704	1.86667
1	2	2	2	2	1	1	TRUE							0.25	0	17.545			low-middle
1	2	2	2	2	1	2	FALSE		1.751	-0.0100057	-1.13438	0.329491	81.9325	0.357143	0	15.3311	2.58915	1.33333	upper-middle
1	2	2	2	2	1	1	FALSE							0	0	17.1982			low-middle
1	1	1	2	2	2	1	FALSE		7.44071	0.712838	178.382	1.07833	112.107	1.32143	0	29.6793	4.53153	2.55856
1	2	1	2	2	1	1	FALSE		2.38236	0.132978	18.6729	0.469274	109.653	0.321429	0	14.7462	3.1037	1.75556	low-middle
1	2	1	2	2	1	1	FALSE		2.10562	0.0309601	4.07968	0.289552	96.8594	1.21429	0	14.616	3.98601	2.78322	upper-middle
1	2	2	2	1	1	1	FALSE		5.44286	0.417665	61.7761	0.549151	94.5256	14.75	1	18.2039	3.22222	1.66667	low-middle
1	1	1	2	2	2	2	FALSE	0	4.78101	0.549278	97.1743	0.599073	109.899	0.464286	0	24.742	4.55556	2.94949	upper-middle
1	2	1	2	2	1	1	FALSE		4.00062	0.323499	47.4083	0.56912	120.489	1.53571	0	15.4877	4.04504	2.53153
1	2	1	1	1	1	1	FALSE	1	8.11674	0.571605	132.767	1.00844	110.133	4.85714	0	15.0542	3.56349	1.7619	low
1	2	2	2	2	1	1	FALSE							2.39286	0	12.7646			upper-middle
1	2	2	2	1	1	1	TRUE		17.3936	0.986233	325.38	1.89707	124.564	0.75	0	13.982	5.71134	2.75258
1	2	1	2	2	1	1	FALSE	0	5.51358	0.452838	86.5241	0.828718	118.444	0.0714286	0	16.8768	3.82787	2.14754	upper-middle
1	2	2	2	2	1	1	FALSE		11.3856	0.754301	204.158	1.15821	114.739	1.35714	0	15.064	4.18584	2.15929	low-middle
1	1	2	2	2	2	1	FALSE							3.35714	0	20.4735
1	2	1	2	2	1	1	FALSE	0	3.68969	0.278991	59.1417	0.519197	107.211	5.42857	0	13.4561	3.05882	1.75294	upper-middle
1	2	1	2	2	1	1	TRUE		3.42901	0.314746	70.26	1.2281	80.9866	1.42857	0	12.4127	2.54971	0.830409	low-middle
1	2	1	2	1	1	1	FALSE	0	2.156	0.0624445	7.94068	0.269583	114.004	6.39286	0	14.8026	3.05263	1.84962	low
1	2	1	2	1	1	1	FALSE							16.6786	1	16.5233			low-middle
1	2	1	2	1	1	1	FALSE	1						12.3571	1	15.3111			upper-middle
1	2	2	2	2	1	1	FALSE	0	4.00475	0.341418	54.4402	0.529181	111.239	5.32143	0	11.0774	3.25424	1.80508
1	2	2	2	2	1	1	TRUE		9.35572	0.695	151.157	1.07833	114.564	2.46429	0	17.1521	4.9899	2.89899	low-middle
1	2	1	2	2	1	1	FALSE		4.92249	0.44038	100.379	0.998456	104.785	1.35714	0	14.3366	3.24324	1.56757	low
1	2	1	2	1	1	1	TRUE		5.07491	0.454689	76.3864	0.758826	119.646	14	1	12.2226	3.49533	1.78505
1	2	1	2	2	1	1	FALSE	0	3.80743	0.288273	47.6509	0.54915	90.2709	2.35714	0	18.1709	2.9313	1.51145
1	2	2	2	1	1	1	FALSE	0						11.3929	1	10.6955			low-middle
1	2	1	2	1	1	1	FALSE		5.10936	0.409271	55.6292	0.399382	108.462	3.53571	0	20.6302	3.40217	1.96739	upper-middle
1	2	2	2	2	1	1	FALSE							0	0	14.3628			upper-middle
1	2	1	2	2	1	1	FALSE		3.4744	0.274307	39.782	0.559135	116.688	0.357143	0	14.0083	3.00855	1.52991	upper-middle
1	2	1	2	2	1	1	FALSE		1.68875	-0.0349077	-4.59221	0.339475	113.524	1.39286	0	13.2984	2.57143	1.35065
1	1	2	2	2	1	2	FALSE		7.27027	0.708295	187.184	0.988471	103.062	1.39286	0	26.2639	4.36441	2.52542	low-middle
1	2	1	2	2	1	1	FALSE		1.00626	-0.230616	-30.3823	0.299537	100.407	2.53571	0	11.6532	2.64398	1.48691
1	2	1	2	2	1	1	FALSE		2.10984	0.025624	2.83937	0.359444	109.775	1.21429	0	18.0507	3.35537	2.05785
1	2	2	2	2	1	1	FALSE		5.48455	0.447724	77.9957	0.609058	111.745	1.39286	0	17.2111	3.50893	1.96429	upper-middle
1	1	1	2	2	1	2	FALSE		3.54808	0.438778	78.2212	0.56912	114.845	3.57143	0	22.1517	3.93966	2.44828	low-middle
1	2	2	2	2	1	1	FALSE		20.5146	1.03492	349.435	1.41781	106.595	1.28571	0	13.8033	4.55435	2.01087	low
1	2	2	2	2	1	1	FALSE	0						4.57143	0	14.2968
1	2	1	2	2	1	1	FALSE	0						1.17857	0	13.3469
1	2	1	2	2	1	1	TRUE	0						2.67857	0	15.4933			low-middle
1	2	1	2	1	1	2	FALSE		1.9825	0.000169847	0.0273361	0.359444	114.833	3.5	0	15.0975	2.60773	1.40884	low-middle
1	2	2	2	2	1	1	TRUE	0	4.18855	0.350606	65.6883	0.589089	110.773	3.53571	0	13.4449	2.83942	1.40876	low
1	2	1	2	2	1	1	FALSE	0	2.23536	0.0888138	14.8939	0.389397	106.46	2.42857	0	13.2752	3.03529	1.80588	low
1	2	2	2	1	1	1	FALSE		4.05816	0.332491	43.0792	0.559135	124.495	6.67857	0	12.9526	3.24742	1.6701	low-middle
1	2	2	2	2	1	1	FALSE	1						8.5	1	11.6259
1	2	2	2	2	1	1	FALSE		1.34081	-0.157645	-23.6239	0.399382	115.57	3.57143	0	12.8932	2.33333	1.13433	low-middle
1	2	1	2	1	1	1	TRUE		2.876	0.142166	22.7287	0.279568	113.552	5.57143	0	15.3656	2.90132	1.71711
1	1	2	2	2	2	3	FALSE		5.25594	0.591535	132.316	0.948533	107.901	1.53571	0	23.449	4.38983	2.58475
1	2	1	2	2	1	1	TRUE	0	3.52726	0.285257	58.8034	0.648996	121.517	1	0	14.8686	3.22561	1.82927
1	2	1	2	1	1	1	FALSE		2.18237	0.0944237	13.3153	0.21966	120.439	3	0	15.2508	2.38732	1.23239	low-middle
1	2	2	2	2	1	1	FALSE		2.16849	0.0719656	9.32449	0.389398	89.639	1.25	0	15.2015	2.90299	1.61194
1	2	1	2	2	1	1	FALSE		1.88167	0.00803879	1.03871	0.169737	113.762	1.35714	0	16.5735	3.10417	1.98611
1	2	2	2	2	1	1	FALSE		3.1071	0.182609	28.8584	0.43932	114.76	0.392857	0	17.3302	3.00699	1.6993	upper-middle
1	2	1	2	2	1	1	FALSE							0.464286	0	18.5304			low-middle
1	2	2	2	2	1	1	FALSE	0	10.587	0.718227	174.616	1.05836	113.483	2.35714	0	17.2489	5.1215	3.13084
1	2	2	2	2	1	1	FALSE		6.42296	0.55421	102.71	0.738857	38.0432	1.42857	0	14.669	4.13592	2.41748	upper-middle
1	2	2	2	2	1	1	FALSE							1.32143	0	14.5682			low-middle
1	2	2	2	2	1	1	FALSE		3.96582	0.317341	48.6316	0.469274	98.4457	4.46429	0	13.6854	3.39316	1.99145
1	2	2	2	1	1	1	TRUE							5.39286	0	15.037
1	2	1	2	2	1	1	TRUE	0	9.98318	0.702253	157.464	1.00844	110.963	4.64286	0	14.7118	4.30693	2.30693
1	2	2	2	2	1	1	FALSE	0	6.81006	0.540073	109.581	0.67895	92.4094	0.428571	0	18.8539	3.8087	2.21739	upper-middle
1	2	2	2	2	1	1	FALSE		4.56405	0.316512	38.9278	0.339475	94.1806	1.46429	0	18.1324	4.19149	2.82979	upper-middle
1	2	1	2	2	2	1	TRUE		6.51917	0.551825	108.856	0.948533	109.784	3.25	0	11.7545	4.47273	2.60909	low
1	2	2	2	2	1	1	FALSE	0	31.0391	1.21464	469.498	1.96696	122.352	2.57143	0	24.1223	5.27848	1.78481	low
1	2	1	2	1	1	1	FALSE							1.39286	0	13.1466			low
1	2	1	2	2	1	1	TRUE		3.65829	0.28612	36.724	0.43932	110.274	0.285714	0	15.9875	3.61765	2.18627	upper-middle
1	2	1	2	1	1	1	FALSE		3.66367	0.253571	37.9643	0.439321	109.363	2.5	0	18.3118	3.20161	1.84677	low
1	2	2	2	1	1	1	FALSE							4	0	16.9685			low-middle
1	2	2	2	2	1	1	FALSE		9.49819	0.677338	153.764	0.609058	112.595	0.428571	0	18.3126	3.4434	1.86792
1	2	2	2	2	1	1	FALSE							0.392857	0	18.2514			low-middle
1	2	1	2	2	1	1	FALSE		8.15715	0.629561	170	1.05836	106.872	1.39286	0	17.4815	3.22222	1.43704
1	2	1	2	1	1	1	FALSE		3.8831	0.296708	55.6326	0.629027	115.273	0.75	0	19.2554	3.04762	1.61905
1	2	2	2	2	1	1	FALSE		1.50073	-0.0890348	-11.8803	0.319506	108.948	0.357143	0	17.0508	2.33133	1.13855	upper-middle
1	2	2	2	2	1	1	FALSE							2.35714	0	22.8938			upper-middle
1	2	1	2	1	1	1	FALSE	0	5.22162	0.446136	88.6323	0.67895	110.585	5.60714	0	14.2052	3.86719	2.33594
1	2	1	2	2	1	1	FALSE		1.31203	-0.127303	-16.5784	0.389397	111.026	4.42857	0	11.8726	2.63314	1.40237	low
1	2	2	2	2	1	2	FALSE	0	2.63522	0.134768	16.9987	0.229645	108.335	2.5	0	17.4176	3.47107	2.28099
1	1	2	2	2	2	2	FALSE	0						4.53571	0	21.0337			low-middle
1	1	1	2	1	2	1	FALSE		1.50149	0.126523	21.0237	0.339475	103.757	3.42857	0	18.9403	2.7764	1.56522	low-middle
1	2	1	2	2	1	1	FALSE		5.52423	0.466025	86.1858	0.698919	113.105	1.32143	0	14.7434	4.13793	2.53448	low-middle
1	2	1	2	1	1	1	FALSE		7.45965	0.575967	137.804	0.878641	109.626	5	0	17.336	3.57364	1.89147	low-middle
1	2	2	2	2	1	1	FALSE		4.98399	0.428756	76.0652	0.579104	113.245	0.464286	0	13.9534	3.54701	2.05128
1	2	1	2	1	1	1	FALSE		3.43132	0.2754	42.389	0.599073	108.657	3.71429	0	13.1273	4.09677	2.6129	upper-middle
1	2	1	2	2	1	1	FALSE		2.00179	0.0265222	3.35532	0.509212	86.9741	0.464286	0	17.4474	2.37681	1.00725
1	1	1	2	1	2	1	FALSE		1.92209	0.201991	29.9518	0.45929	112.087	0.357143	0	20.8826	2.96947	1.61832	low-middle
1	2	1	2	2	1	2	TRUE	0	1.38617	0.369561	71.4969	0.639011	106.329	1.42857	0	15.4706	3.36232	1.89855
1	2	1	2	1	1	1	FALSE		3.62121	0.281615	53.2033	0.479259	110.759	2	0	13.7864	3.01987	1.70199	low
1	2	2	2	2	1	1	FALSE							2.32143	0	13.9308			low-middle
1	1	2	2	2	1	1	FALSE							1.39286	0	22.715
1	2	2	2	1	1	1	FALSE		8.89888	0.669784	178.785	1.11827	95.6808	1.35714	0	14.7346	3.54762	1.65873	low-middle
1	2	1	2	1	1	1	FALSE							12.8214	1	12.9786			low
1	2	2	2	2	1	1	FALSE		3.70479	0.247799	33.8607	0.54915	110.952	1.32143	0	17.4831	3.36842	1.88596	upper-middle
1	2	2	2	2	1	1	FALSE		2.61319	0.142431	21.2799	0.519197	111.74	2.42857	0	14.733	2.95775	1.59155
1	2	2	2	3	1	1	FALSE		2.21606	0.111898	14.0705	0.429336	115.742	0.25	0	14.866	2.60484	1.25806
1	2	2	2	2	1	1	FALSE	0	6.10218	0.480515	73.4411	0.778795	109.258	3.67857	0	16.5586	3.87234	2.04255	low-middle
1	2	2	2	1	1	1	TRUE							3.39286	0	10.6496			upper-middle
1	1	2	2	2	2	1	FALSE	0	2.60156	0.283704	46.2671	0.309521	113.941	1.32143	0	26.5858	4.68462	3.44615	low-middle
1	2	2	2	2	1	1	FALSE		5.56294	0.470234	83.6915	0.838702	116.6	5.17857	0	19.0682	5.16216	3.40541	upper-middle
1	2	1	2	1	1	1	TRUE		1.52508	-0.081963	-12.6832	0.67895	111.673	6.57143	0	14.9919	2.58115	1.22513	low-middle
1	2	2	2	2	1	1	FALSE		18.8833	0.954614	309.178	1.45775	117.483	2	0	21.22	3.77	1.31
1	1	1	2	2	1	1	FALSE							2	0	22.4295			low-middle
1	2	2	2	2	1	1	FALSE							0.464286	0	18.1112
1	2	2	2	2	1	1	FALSE		2.38864	0.110749	13.3461	0.429336	113.315	0.607143	0	15.4137	3.16807	1.80672
1	2	2	2	2	1	1	FALSE							1.42857	0	16.1977			upper-middle
1	2	1	2	1	1	1	TRUE	0						3.53571	0	12.1979
1	2	1	2	2	1	1	FALSE	1	3.20646	0.268891	38.3982	0.479259	95.3427	2.32143	0	13.2634	3.06035	1.64655	low
1	2	1	2	2	1	1	TRUE		10.3664	0.744933	211.19	1.7473	105.715	2.32143	0	13.4476	5.85	3.39167
1	2	1	2	2	1	1	TRUE	0	5.4912	0.463762	76.6597	0.658981	113.105	0.357143	0	19.5769	3.72115	2.08654
1	2	1	2	2	1	1	FALSE		3.29114	0.249632	38.6886	0.509212	83.2767	1.64286	0	16.5176	3.29457	1.89922	low-middle
1	2	1	2	2	1	1	FALSE	0	3.95213	0.314464	49.2432	0.529181	103.912	4.5	0	13.6284	3.40833	1.96667	low-middle
1	2	2	2	3	1	1	FALSE							1.42857	0	15.813			high
1	2	1	2	2	1	3	FALSE		2.39798	0.0817572	11.9964	0.179722	125.695	5	0	14.1781	2.62667	1.50667	low
1	2	2	2	2	1	1	FALSE		5.84674	0.497394	86.8931	0.89861	107.664	1.42857	0	16.0775	4.75238	2.89524	upper-middle
1	2	2	2	2	1	1	FALSE							0.178571	0	15.0485			upper-middle
1	1	1	2	2	1	1	TRUE							2.57143	0	18.8808			low-middle
1	1	2	2	2	2	3	FALSE		9.78993	0.863902	270.417	1.34791	107.089	0.464286	0	24.9501	4.28829	2.07207	low
1	2	2	2	2	1	1	FALSE	0	12.6476	0.79986	264.352	1.18816	114.466	2.42857	0	15.2228	3.71318	1.7907	low
1	2	1	2	2	2	1	FALSE		2.57528	0.162175	24.8198	0.479259	111.147	8.46429	1	12.3143	3.25352	1.91549
1	2	2	2	2	1	1	FALSE		3.18284	0.195411	29.1796	0.199691	113.105	1.21429	0	16.2082	2.72932	1.57895	upper-middle
1	2	1	2	2	1	1	FALSE		3.78345	0.320876	53.6201	0.45929	109.564	0.25	0	12.243	3.25984	1.89764
1	2	2	2	1	1	1	TRUE	0						0.5	0	14.7548
1	2	2	2	2	1	1	FALSE	0	2.2334	0.0538625	8.36095	0.299537	111.343	3.46429	0	15.6837	2.31707	1.13415	low-middle
1	2	1	2	1	1	1	FALSE		1.60271	-0.0747023	-8.96915	0.279568	113.599	3.67857	0	18.8049	2.19048	1
1	2	1	2	1	2	1	TRUE		4.08306	0.34706	63.3068	0.648996	115.285	2.57143	0	14.3689	3.27612	1.79104	low-middle
1	2	2	2	3	1	1	FALSE							0.178571	0	18.6153
1	2	1	2	1	1	1	TRUE							1.71429	0	13.224
1	2	1	2	2	1	1	FALSE		3.18883	0.236308	39.3652	0.309521	105.31	1.5	0	16.6229	3.05674	1.83688	low-middle
1	2	1	2	1	1	1	FALSE		2.74014	0.117183	20.0909	0.519197	114.466	2.28571	0	17.8059	3.57738	2.26786
1	2	1	2	2	1	1	FALSE		2.76253	0.159472	26.3812	0.43932	117.647	1.53571	0	14.2053	2.99351	1.70779
1	2	2	2	2	1	1	FALSE	0						3.39286	0	15.3361
1	2	2	2	2	1	1	FALSE		2.53097	0.145501	21.666	0.349459	85.5703	1.35714	0	14.1806	3.12057	1.87234	low
1	2	1	2	2	1	1	FALSE	0	3.2016	0.230519	37.1767	0.450303	110.123	2.39286	0	13.8458	2.97455	1.64655
1	2	2	2	2	1	1	FALSE							1.39286	0	19.2715
1	2	1	2	2	1	1	FALSE		5.15187	0.450649	76.0003	0.349459	113.175	0.642857	0	14.7818	3.2037	1.87963	low-middle
1	2	1	2	1	1	1	TRUE		4.60332	0.342198	56.9344	0.609058	113.457	0.428571	0	10.2976	4.35772	2.86179	low-middle
1	2	1	2	1	1	1	TRUE	1	3.92875	0.312095	58.062	0.838703	111.899	13.8214	1	14.3431	3.92308	2.33566
1	2	1	2	2	1	1	FALSE		2.95689	0.168849	34.4928	0.629027	117.399	3.39286	0	16.1336	4.03191	2.69681	low-middle
1	2	1	2	1	1	1	FALSE	0	1.24563	-0.186321	-23.7059	0.249614	111.763	15.5357	1	15.5366	2.53977	1.39773	low-middle
1	2	1	2	1	1	1	FALSE		6.59844	0.505716	83.4011	0.848687	113.52	2	0	16.2179	5.29592	3.42857
1	2	1	2	1	1	1	FALSE	0						2.71429	0	13.0464
1	2	1	2	2	1	1	FALSE	1						8.46429	1	17.7868
1	2	1	2	1	1	1	FALSE		2.3552	0.0954035	13.0898	0.509212	97.6004	0.285714	0	15.0558	2.05797	0.688406	low-middle
1	2	1	2	2	1	1	FALSE		3.02797	0.205772	32.06	0.359444	85.524	1.42857	0	15.503	3.28467	2.0219
1	2	1	2	2	1	1	TRUE		3.26373	0.277436	41.7774	0.379413	109.666	5.5	0	12.8059	3.40496	2.09091	low
1	2	1	2	1	1	1	FALSE	1	12.8487	0.826062	228.872	0.958518	111.968	4.64286	0	14.5881	4.82692	2.90385
1	2	2	2	2	1	1	FALSE		5.13619	0.432509	83.7086	0.808749	100.322	0.714286	0	13.9682	4.46457	2.82677
1	2	2	2	2	1	1	TRUE	0	2.25376	0.139384	20.8938	0.469274	88.8333	0.285714	0	13.4368	3.29371	1.96503
1	2	2	2	1	1	1	FALSE		21.8401	1.05536	455.985	2.29645	114.78	0.75	0	12.1705	4.90351	1.88596	low-middle
1	1	2	2	2	1	1	TRUE		3.40983	0.440985	93.1219	0.858672	160.542	16.5	1	13.7875	3.75182	2.12409
1	1	1	2	1	2	2	FALSE		3.31177	0.406303	80.121	0.738857	95.6819	8.5	1	22.0166	4.16418	2.61194	low-middle
1	2	1	2	2	1	1	FALSE		5.56074	0.437477	75.8397	0.559135	104.172	6.53571	0	15.1405	4.23009	2.73451	upper-middle
1	2	1	2	1	1	1	FALSE		12.815	0.822619	239.83	1.0983	99.2166	3.5	0	17.3556	4.11818	2.11818
1	2	1	2	2	1	1	FALSE		1.9747	0.0300331	4.25735	0.309521	107.778	7	0	14.3167	2.84416	1.64286	low-middle
1	2	1	2	1	1	1	FALSE		2.47837	0.116378	16.018	0.279568	90.4999	6.35714	0	15.6132	3.12593	1.91852
1	2	1	2	1	1	1	FALSE	0	10.3729	0.70722	162.887	0.958518	117.151	2.57143	0	16.336	3.87379	1.94175
1	2	1	2	1	1	1	FALSE							1.35714	0	21.0626			low-middle
1	2	1	2	1	1	1	FALSE	0						0.107143	0	20.7043
1	2	1	2	2	1	1	FALSE		6.82746	0.559794	146.171	0.848687	111.968	6.53571	0	13.0612	3.15972	1.56944
1	2	2	2	2	1	1	FALSE		3.61422	0.270045	42.6146	0.449305	104.773	1.21429	0	17.0106	3.35156	2
1	2	1	2	2	1	1	FALSE		4.55214	0.406422	58.6223	0.619042	102.6	3.35714	0	13.231	3.82653	2.19388
1	2	2	2	2	1	1	FALSE							0.357143	0	16.3107
1	2	1	2	1	1	1	TRUE	0						6.64286	0	16.202
1	2	1	2	2	1	1	TRUE							1.46429	0	12.5425			low-middle
1	2	1	2	2	1	1	TRUE		3.39557	0.216659	33.7172	0.419351	111.831	2.53571	0	19.9574	2.65185	1.34074	upper-middle
1	2	2	2	2	1	1	FALSE		4.77811	0.39751	83.8385	0.838703	112.945	0.357143	0	16.786	3.82069	2.24138	low-middle
1	1	2	2	2	2	1	FALSE		1.33556	0.0177986	2.66512	0.668965	118.208	3.42857	0	21.933	2.82424	1.41818	low-middle
1	1	1	2	2	2	2	FALSE		3.80954	0.459837	93.057	0.708904	109.062	1.46429	0	22.8579	2.9375	1.38281
1	2	1	2	1	2	1	FALSE							2.35714	0	14.7526			low-middle
1	1	1	2	2	2	1	FALSE							2.46429	0	27.5556
1	2	2	2	2	1	1	FALSE		3.40788	0.20836	29.0019	0.509212	113.088	3.35714	0	15.1764	3.77049	2.35246
1	1	2	2	2	2	1	FALSE		4.33795	0.52741	105.156	0.778795	124.339	0.142857	0	21.5144	4	2.32174
1	2	2	2	2	1	1	FALSE							2.28571	0	15.5762			upper-middle
1	2	2	2	2	1	1	FALSE							1.28571	0	18.6767			upper-middle
1	1	1	2	2	2	1	FALSE	0	2.04056	0.229358	33.0406	0.459289	105.117	1.60714	0	21.471	2.89431	1.52033
1	2	2	2	2	1	1	FALSE		10.212	0.713579	132.057	0.948533	35.1312	1.46429	0	19.8567	4.03659	1.87805
1	2	1	2	1	1	1	FALSE		3.32135	0.218641	33.6044	0.539166	113.088	9	1	17.0502	2.48872	1.08271	upper-middle
1	2	1	2	2	1	1	FALSE		3.48629	0.25888	61.9913	0.698919	120.277	4.64286	0	14.4106	3.47208	2.11675	low-middle
1	2	1	2	2	1	1	FALSE	0	3.28034	0.254633	42.7922	0.439321	114.629	1	0	16.6591	2.44604	1.1295	upper-middle
1	2	1	2	1	1	1	FALSE		5.81306	0.454689	76.3864	0.658981	115.862	2.85714	0	18.4228	3.6729	2.05607	low-middle
1	2	2	2	2	1	1	TRUE	0	2.323	0.0591913	6.7653	0.32949	95.349	4.25	0	18.9032	2.575	1.3
1	1	1	2	2	2	1	FALSE		1.42329	0.0525607	6.55687	0.549151	118.536	0.428571	0	19.4041	3.65152	2.23485	upper-middle
1	2	1	2	2	1	1	FALSE		7.17682	0.534325	136.55	1.0983	89.1321	0.607143	0	16.0296	4.27397	2.52055	upper-middle
1	2	1	2	2	1	1	FALSE	0	2.79213	0.185878	25.5749	0.499228	114.032	4.5	0	16.502	2.66935	1.26613	low-middle
1	2	2	2	2	1	1	FALSE	0	3.22428	0.24804	36.5804	0.449305	111.157	4.35714	0	16.0474	3.06504	1.69919	upper-middle
1	1	1	2	2	2	1	FALSE		2.86065	0.311529	53.4595	0.539166	92.168	1	0	28.6723	3.83333	2.42424	upper-middle
1	2	1	2	2	1	3	FALSE	0	7.10564	0.536313	105.429	0.639012	116.661	0.357143	0	17.6768	3.20536	1.63393	upper-middle
1	2	1	2	1	1	1	FALSE		2.40426	0.0654403	8.66505	0.319506	70.4909	2.5	0	13.2734	2.64493	1.41304
1	1	1	2	2	2	1	FALSE		10.9282	0.894598	325.076	1.57756	112.176	1.28571	0	28.9376	4.95122	2.66667	upper-middle
1	1	1	2	2	1	1	FALSE	0						2.07143	0	22.6538
1	2	1	2	2	1	1	FALSE							2.53571	0	17.0202			low-middle
1	1	1	2	2	2	2	FALSE		3.97261	0.486827	103.789	0.938548	110.323	0.285714	0	20.7885	4.14615	2.42308	low
1	1	2	2	2	1	1	TRUE		6.37892	0.688235	175.18	1.12825	115.318	0.357143	0	21.0186	3.61538	1.64957	low-middle
1	2	2	2	2	1	1	FALSE		3.5515	0.309496	50.9653	0.479259	108.736	0.25	0	12.9322	3.16535	1.7874
1	2	2	2	2	1	1	FALSE							0.5	0	18.48
1	2	2	2	2	1	1	FALSE	0						2.5	0	14.0318
1	2	2	2	2	1	1	FALSE		2.74367	0.164475	20.0875	0.489243	93.517	1.53571	0	18.8771	2.92035	1.48673
1	2	1	2	1	1	1	FALSE		1.53764	-0.0764713	-7.66734	0.259598	91.1202	3.82143	0	13.8872	3.37398	2.1626	low-middle
1	1	1	2	2	2	3	FALSE							1.57143	0	24.6678			low
1	1	1	2	2	1	1	FALSE							0.392857	0	23.8496
1	2	1	2	2	1	1	FALSE		4.30486	0.339032	57.546	0.589089	108.919	2.57143	0	16.017	3.57937	2.11111	upper-middle
1	2	1	2	1	1	1	FALSE		1.86405	-0.0217306	-3.76875	0.609058	108.193	3.82143	0	15.999	2.845	1.54	upper-middle
1	2	1	2	2	2	1	FALSE		8.14259	0.65361	116.353	0.808749	116.179	0.428571	0	14.9689	3.74419	1.80233	upper-middle
1	2	1	2	1	1	1	FALSE		5.17904	0.393298	79.0754	0.539166	79.9072	0	0	19.8227	3.34532	1.95683	low
1	2	1	2	1	1	1	FALSE		2.45798	0.123993	22.1991	0.549151	101.26	0.571429	0	13.7964	2.71839	1.4023
1	2	2	2	2	1	1	FALSE		4.05861	0.314464	45.1396	0.489243	116.259	3.25	0	16.3531	3.58182	2.13636
1	2	2	2	2	1	1	FALSE	0						0.214286	0	20.0066
1	2	1	2	1	2	1	FALSE							6.42857	0	13.0206			low
1	1	2	2	2	2	1	FALSE		6.76256	0.743155	185.622	0.519197	115.318	1.42857	0	18.3243	3.93396	2.4434	low
1	2	1	2	2	1	1	FALSE		4.01624	0.304226	48.5837	0.45929	84.5611	0.428571	0	12.8259	3.18548	1.81452	upper-middle
1	2	1	2	2	1	1	FALSE	0	4.16563	0.339032	47.955	0.499228	113.016	2.28571	0	12.6472	4.17143	2.69524	upper-middle
1	2	1	2	1	1	1	FALSE		2.55441	0.14693	20.8289	0.409367	108.554	1.78571	0	14.9557	2.58209	1.27612	low-middle
1	2	1	2	2	1	1	TRUE	0	5.03008	0.418213	74.408	0.509212	117.482	1.5	0	16.0117	3.58824	2.15966	low-middle
1	1	2	2	2	1	1	FALSE							1.5	0	22.8892			low-middle
1	2	1	1	1	1	1	TRUE	1	3.1507	0.192313	39.577	0.658981	76.1481	6.71429	0	11.4988	2.59239	1.2337	low-middle
1	2	1	2	1	1	1	FALSE		4.58314	0.390393	78.1905	0.698919	112.106	3	0	13.7626	3.23022	1.72662	low-middle
1	1	1	2	1	2	1	FALSE	0	1.74081	0.156807	20.6512	0.339475	105.117	3.64286	0	18.9422	2.79675	1.52033	low-middle
1	2	1	2	1	1	1	TRUE							5.67857	0	16.1875
1	2	1	2	2	1	1	FALSE		1.49428	-0.0759666	-10.6571	0.21966	108.797	0.5	0	16.2957	2.67442	1.54651	upper-middle
1	2	1	2	2	1	1	FALSE		2.85306	0.167615	24.3687	0.469274	107.602	0.428571	0	16.4521	2.96269	1.61194	low-middle
1	2	1	2	2	1	1	FALSE		2.56941	0.153096	23.6615	0.399382	113.447	0.321429	0	14.8378	2.74483	1.46897	low-middle
1	2	1	2	1	1	1	FALSE		5.87253	0.478773	106.396	0.728873	96.5493	0.678571	0	18.0563	3.35037	1.81752
1	1	1	2	2	2	1	FALSE		1.69655	0.11551	15.2937	0.369428	113.214	1.71429	0	22.32	3.14615	1.86154	low-middle
1	2	2	2	2	1	1	FALSE		1.56602	-0.0726963	-9.99761	0.519197	110.111	0.321429	0	15.9145	3.30952	2
1	2	1	2	2	1	1	FALSE							4.32143	0	15.7382			low-middle
1	2	1	2	2	1	1	TRUE	0	3.75329	0.300636	45.0917	0.768811	103.775	5.46429	0	17.5495	6.35043	4.69231	upper-middle
1	2	1	2	2	1	1	FALSE							0.5	0	17.5415
1	2	2	2	2	1	1	FALSE	0	2.10064	0.0784965	13.4623	0.639011	107.082	0.142857	0	13.5151	2.65909	1.29545
1	1	1	2	2	2	1	FALSE	0	4.13035	0.492459	96.0331	0.918579	104.752	1.46429	0	22.549	4.38983	2.61017	low-middle
1	2	1	2	2	1	1	FALSE		2.85668	0.136031	17.6103	0.45929	107.486	0.464286	0	18.7436	2.43548	1.06452	low-middle
1	2	1	2	2	1	1	FALSE		1.62949	-0.0103329	-1.53416	0.299536	118.846	1	0	12.1785	2.39645	1.21893
1	2	2	2	2	1	1	FALSE		4.36293	0.370283	66.5084	0.658981	92.3843	4.21429	0	15.1156	2.89063	1.375	low-middle
1	2	2	2	2	1	1	FALSE		7.65152	0.575821	104.64	0.599073	98.8532	0.285714	0	18.254	3	1.38776	upper-middle
1	2	1	2	1	1	1	FALSE		20.902	1.04902	373.94	2.33639	92.2246	0.428571	0	12.7657	5.12632	1.66316	upper-middle
1	2	1	2	1	1	1	FALSE	1	2.72411	0.163927	27.2662	0.639012	109.29	1.75	0	12.001	3.32468	1.90909
1	2	1	2	2	1	1	FALSE		3.65578	0.258599	43.6772	0.529182	114.478	0.321429	0	13.8609	3.43165	2.05036
1	2	1	2	2	1	1	FALSE							3.42857	0	14.05			low
1	2	1	2	2	1	1	FALSE							0.321429	0	17.1135			low
1	2	1	2	2	1	1	FALSE		3.17428	0.298073	51.4163	0.619042	110.24	0.642857	0	15.0001	2.82222	1.36296	low
1	1	1	2	1	2	1	TRUE							8.57143	1	20.3803
1	2	1	2	1	1	1	TRUE		1.62516	-0.0377187	-5.29949	0.34946	110.826	2.57143	0	12.5148	2.39394	1.18182	low
1	2	1	2	2	1	1	FALSE	0	2.46259	0.0939534	13.4281	0.259599	93.5165	6.32143	0	17.2534	2.49306	1.3125	low-middle
1	1	1	2	2	2	1	FALSE		1.43834	0.0528511	6.89514	0.259598	99.3294	2.46429	0	19.0938	3.28261	2.0942	upper-middle
1	2	1	2	1	2	1	TRUE		0.913302	-0.289762	-37.7832	0.299537	89.8664	4	0	12.3585	2.0199	0.870647	low-middle
1	2	1	2	2	1	1	FALSE		2.30633	0.0905998	14.3301	0.45929	86.3261	4.57143	0	17.6789	2.8625	1.575
1	1	1	2	2	2	1	FALSE		2.53662	0.322433	61.2157	0.639012	109.872	0.357143	0	20.6921	3.76389	2.31944	low-middle
1	1	1	2	2	1	1	FALSE		2.46371	0.299027	66.9457	0.778795	103.548	0.357143	0	20.6717	2.53714	1.09143
1	2	1	2	1	1	1	TRUE		6.08509	0.500267	94.4238	0.668965	104.24	8.35714	1	14.2381	3.83186	2.23894	low-middle
1	2	1	2		1	1	FALSE	1						2.64286	0	11.8371
1	1	1	2		2	2	TRUE							0.571429	0	21.8177
1	2	1	2	2	1	1	FALSE	0						2	0	13.7804
1	2	2	2	2	1	2	FALSE		8.536	0.662944	178.013	1.02841	111.596	2.25	0	15.1683	4.05469	2.25	low-middle
1	1	2	2	2	2	1	FALSE		14.4942	1.05157	455.598	3.235	107.872	2.57143	0	22.3536	6.64348	2.82609
1	2	2	2	2	1	1	TRUE	0	2.09483	0.0591913	8.79489	0.45929	112.581	0.428571	0	12.0029	1.82051	0.525641
1	2	2	2	2	2	1	FALSE			0.181506	33.2525	0.379413	107.794	3.46429	0		3.3494	2.12048	upper-middle
1	2	2	2	1	1	1	TRUE		9.6175	0.719765	170.465	0.838703	110.913	4.67857	0	13.4472	3.56731	1.75962
1	1	2	2	2	2	1	FALSE		6.10994	0.674719	182.824	1.10829	105.037	1.25	0	24.5813	4.73228	2.85827	upper-middle
1	1	2	2	1	2	1	FALSE		16.9751	1.1255	462.548	1.8771	105.148	0.357143	0	20.7137	5.1134	2.17526	low-middle
1	2	1	2	1	2	1	FALSE	0	11.7402	0.777652	235.197	0.798764	114.204	0	0	11.9273	3.05738	1.40164
1	2	1	2	1	1	1	FALSE	0	2.10944	0.0409026	7.39742	0.648996	84.7875	3.57143	0	14.5195	2.69072	1.35567	low-middle
1	2	2	2	2	1	1	FALSE		13.1238	0.811694	196.836	1.21812	109.024	3.5	0	19.0502	5.10753	2.7957
1	1	1	2	2	2	1	FALSE		3.54988	0.461679	83.4182	0.888625	106.976	2.5	0	20.5715	4.63158	2.85088	low-middle
1	2	1	2	1	1	1	FALSE		1.96791	0.0117667	1.84509	0.519197	106.733	1.60714	0	14.3809	2.8908	1.59195	upper-middle
1	2	1	2	1	1	1	FALSE							3.60714	0	13.7774
1	2	2	2	2	1	1	FALSE							1.28571	0	16.2124			low
1	2	2	2	2	1	1	FALSE							1.39286	0	13.8569			low-middle
1	1	2	2	2	2	2	FALSE		2.96085	0.317341	48.6316	0.559135	105.203	1.32143	0	24.1924	3.76068	2.28205	upper-middle
1	2	2	2	2	1	1	FALSE							4.42857	0	15.936			low-middle
1	1	2	2	2	2	3	FALSE							2.46429	0	20.939			low-middle
1	2	2	2	2	1	1	FALSE	0	3.00122	0.166597	25.0931	0.319506	95.5302	4.32143	0	19.0842	2.8705	1.64029
1	2	2	2	2	1	1	FALSE	1						0.428571	0	14.6077
1	1	1	2	2	1	1	TRUE		1.07614	-0.0934188	-12.1058	0.339475	125.347	0	0	20.8176	2.2963	1.08642
1	2	1	2	2	1	1	FALSE							2.46429	0	18.8126
1	2	2	2	2	1	1	TRUE		6.70198	0.514792	114.908	0.868656	105.663	0.642857	0	16.1042	3.8855	2.22137
1	1	1	1	2	2	1	FALSE							1.39286	0	16.5998			low
1	2	2	2	2	1	1	FALSE		7.02572	0.55319	142.133	0.858672	112.725	3.25	0	13.9291	3.24476	1.64336	low-middle
1	2	1	2	2	1	1	FALSE							1.39286	0	12.4646			low
1	1	1	1	1	2	1	TRUE		3.17915	0.891978	241.47	1.40782	88.144	9.53571	1	23.1651	4.91304	2.38043
1	1	1	2	2	2	1	TRUE		0.787376	0.333069	58.7693	0.509212	105.708	3.92857	0	19.9455	2.75	1.36364	low-middle
1	2	1	2	1	1	1	TRUE		1.01648	0.249207	39.7991	0.648996	135.861	15	1	6.5646	2.48872	1	low
1	2	2	2	2	1	1	FALSE		3.55289	0.2848	49.373	0.619042	77.4404	1.21429	0	13.8221	3.1087	1.65942	low-middle
1	2	1	2	1	1	1	FALSE		4.80193	0.397738	76.9672	0.489243	108.157	1.39286	0	20.8233	3.53383	2.16541	low-middle
1	2	2	2	2	1	1	FALSE		3.98567	0.293275	46.9266	0.359444	109.532	2.39286	0	16.2089	2.6746	1.38889	low-middle
1	1	1	2	2	2	2	FALSE		1.23018	-0.0320784	-4.2061	0.379413	110.656	3.46429	0	23.8885	2.61438	1.36601
1	2	1	2	2	1	2	TRUE		1.42653	-0.0620512	-8.01927	0.519197	96.2191	0.357143	0	15.6571	2.00641	0.673077
1	1	1	2	2	1	1	FALSE		4.33585	0.508102	90.9318	0.748842	109.17	0.214286	0	20.951	3.36792	1.66038
1	2	1	2	2	1	1	FALSE		6.40742	0.550553	137.981	0.948533	102.268	1.46429	0	15.2113	3.15	1.47143
1	2	2	2	2	1	1	FALSE		2.93711	0.208008	27.2799	0.43932	86.0426	1.07143	0	16.85	3.7913	2.4087	upper-middle
1	2	1	2	2	1	1	FALSE		4.23291	0.356493	57.4811	0.589089	109.532	2.5	0	14.4517	3.25641	1.75214	low
1	1	1	2	2	2	1	TRUE		2.04041	0.227386	39.3173	0.479259	99.6203	4.42857	0	20.0287	2.78378	1.45946	low
1	2	1	2	2	1	1	TRUE	0	2.73023	0.190079	30.7411	0.299537	97.9817	2.25	0	14.7574	2.86897	1.66207	upper-middle
1	2	2	2	3	1	1	FALSE		3.27262	0.224462	38.9312	0.489243	100.928	0.428571	0	14.7649	3.57047	2.24161
1	2	2	2	3	2	2	FALSE		4.09597	0.287934	54.4743	0.519197	107.258	1.21429	0	18.4047	3.35333	2.00667	high
1	2	1	2	2	1	3	FALSE	0	6.90463	0.546871	145.126	0.868656	108.961	0.464286	0	16.5292	3.75839	2.1745	low-middle
1	2	1	2	1	1	1	FALSE	0	7.81946	0.630058	127.376	0.848687	88.0638	4.64286	0	14.7919	4.59406	2.75248
1	2	1	2	2	1	1	FALSE		3.86533	0.305636	50.0803	0.449305	108.279	0.428571	0	12.2181	3.33858	1.98425	low-middle
1	1	1	2	2	1	1	FALSE	0	3.26392	0.410267	79.5093	0.589089	89.4438	2.67857	0	21.2545	4.39695	2.94656	low-middle
1	2	1	2	2	1	1	FALSE		12.2961	0.81047	210.947	1.39784	107.555	0.25	0	11.3116	3.91	1.51
1	1	1	2	2	2	3	FALSE							0.428571	0	19.5666
1	1	1	2	2	2	2	FALSE	0						1.5	0	17.3842			low-middle
1	2	2	2	1	1	1	FALSE							8.46429	1	18.4525			upper-middle
1	2	1	2	2	1	1	TRUE		4.61114	0.364082	56.7568	0.589089	95.8735	0.357143	0	16.8764	3.33929	1.8125	low-middle
1	2	2	2	2	1	1	FALSE	0	5.52453	0.425671	106.704	0.589089	111.389	2.42857	0	21.1678	2.65663	1.3012
1	2	1	2	2	1	1	FALSE		6.3902	0.523191	101.005	0.728873	98.8854	0.5	0	18.3093	3.4375	1.78571	low-middle
1	1	2	2	2	2	1	FALSE	0	3.27368	0.441891	59.3296	0.45929	106.049	1.32143	0	20.0993	4.1954	2.66667	low-middle
1	2	1	2	1	1	1	FALSE	0	1.6829	0.00153462	0.252846	0.579104	107.082	1.71429	0	16.9471	3.20541	1.89189	low
1	1	1	2	2	2	1	FALSE		3.67394	0.455605	81.6483	0.499228	112.702	1.42857	0	21.175	3.94737	2.50877	low-middle
1	2	2	2	2	2	1	FALSE		7.90572	0.594304	95.0012	0.748842	100.928	8.42857	1	20.9961	5.10714	3.21429	low-middle
1	1	2	2	2	1	1	FALSE		4.38137	0.539719	120.877	1.04838	85.9785	0.178571	0	22.7046	4.49606	2.66929	upper-middle
1	2	2	2	2	1	1	FALSE	0						0.5	0	16.6151
1	2	2	2	2	1	1	FALSE	1	1.51854	-0.101106	-12.9907	0.449305	109.468	1.28571	0	19.3639	2.85185	1.57407
1	2	1	1	2	2	1	TRUE	1	5.29849	0.463518	79.5401	0.658981	108.463	5.32143	0	15.7976	3.97222	2.36111	low
1	2	1	2	2	2	1	FALSE	0	6.0631	0.481556	94.8748	0.499228	107.854	1.21429	0	16.91	4.05785	2.64463	low-middle
1	2	1	2	1	1	1	FALSE							0.642857	0	14.449
1	1	1	2	2	2	3	TRUE							0.428571	0	22.8152			upper-middle
1	2	2	2	2	1	1	FALSE							0.392857	0	11.9599			upper-middle
1	2	2	2	2	1	1	FALSE		21.9568	1.05798	289.9	1.38785	113.16	0.428571	0	19.0403	4.27778	1.34722
1	2	2	2	2	1	1	TRUE		4.48517	0.399592	79.8476	0.688934	121.409	0.428571	0	13.601	2.94161	1.43796	upper-middle
1	2	2	2	2	1	1	FALSE	0	17.0906	0.917699	345.43	1.43778	111.804	0.5	0	14.942	4.22764	2.05691
1	2	1	2	2	1	1	TRUE							3.53571	0	19.3806
1	2	1	2	2	1	1	FALSE							4.67857	0	16.0762			upper-middle
1	2	1	2	1	1	1	FALSE		1.98066	0.0177986	1.95442	0.43932	94.5135	2.85714	0	14.8902	3.08264	1.71901	low
1	2	1	2	1	1	1	FALSE	0	9.46326	0.659565	177.627	0.868656	97.0931	5.5	0	18.7152	3.36434	1.68992	low-middle
1	2	1	2	1	1	1	FALSE	0	7.08914	0.578192	145.222	0.858672	109.087	3.60714	0	14.3436	3.07407	1.43704	low-middle
1	2	1	2	2	1	1	FALSE		5.8024	0.446136	88.6323	0.728872	80.3341	3.5	0	19.7853	3.83594	2.26563	low-middle
1	1	1	2	1	2	2	FALSE							2.78571	0	20.5839			low-middle
1	2	1	2	2	1	1	TRUE	0						2.5	0	13.836
1	2	2	2	2	1	1	FALSE	0						3.32143	0	15.6151
1	2	1	2	2	1	1	FALSE		1.81812	0.00803878	1.16855	0.559135	112.296	0.321429	0	16.0677	2.41975	1.07407
1	1	2	2	2	2	1	FALSE							0.142857	0	22.5791			low-middle
1	2	1	2	1	1	1	FALSE		3.86449	0.295545	59.849	0.619042	107.024	0.571429	0	14.8595	2.63522	1.24528	low-middle
1	2	1	2	1	1	1	FALSE	0	6.11229	0.555908	130.338	0.888625	102.853	4.57143	0	12.6066	2.75385	1.06923	low-middle
1	2	1	2	1	1	1	TRUE		4.22408	0.327796	60.4913	0.658981	100.551	5.60714	0	17.6472	3.4964	2.02158	low
1	2	1	2	1	1	1	TRUE		2.08007	0.0422906	5.17306	0.45929	101.117	3.78571	0	15.6452	2.98473	1.63359	low-middle
1	2	2	2	2	1	1	FALSE	0	6.3371	0.496441	125.384	0.878641	106.561	2.53571	0	16.2246	2.93421	1.35526	low-middle
1	2	1	2	1	1	1	FALSE		3.59585	0.302229	40.3765	0.449305	103.443	1.28571	0	16.0018	3.05769	1.625	upper-middle
1	1	1	2	2	2	3	FALSE		2.78456	0.326202	63.0984	0.728873	107.872	4.46429	0	23.3355	3.28082	1.78082	low
1	1	1	2	2	2	1	FALSE							0.285714	0	22.8425			low
1	2	2	2	2	1	1	FALSE		4.95147	0.393138	72.2042	0.648996	102.462	7.35714	0	16.5676	3.17323	1.66142	low
1	1	2	2	2	2	1	FALSE		3.52025	0.443863	77.6096	0.449305	94.4799	0.25	0	20.7693	4.48673	3.0885
1	1	2	2	2	1	1	FALSE							0.535714	0	23.6234
1	1	2	2	2	1	3	FALSE		2.39871	0.261676	42.454	0.559135	94.8785	5.35714	0	18.8466	4.06767	2.64662
1	2	2	2	2	1	1	FALSE	0	6.14849	0.466819	99.0911	0.738857	125.126	5.42857	0	15.3739	4.3609	2.80451
1	2	2	2	1	1	1	FALSE							1.71429	0	14.0277
1	2	2	1	2	1	1	TRUE							14.3571	1	14.4097
1	1	2	2	2	2	1	FALSE							0.178571	0	19.6518			upper-middle
1	1	2	2	2	2	3	TRUE	0						0.357143	0	18.3969			low
1	1	2	2	1	2	1	FALSE		12.4109	0.962281	261.759	0.938548	101.399	1.35714	0	25.9242	6.81928	4.68675	low-middle
1	2	2	2	2	1	1	FALSE		5.38039	0.483284	137.243	0.678949	104.04	5.53571	0	12.701	3.35632	1.96552	low-middle
1	2	2	2	1	2	1	FALSE		9.13722	0.646237	136.338	0.908595	108.649	3.35714	0	16.6282	4.6699	2.78641
1	2	1	2	1	1	1	FALSE		3.2962	0.204147	36.8401	0.559135	107.376	2	0	16.1373	3.08176	1.72956	upper-middle
1	2	2	2	2	1	1	FALSE							2.46429	0	15.3077
1	2	1	2	2	1	1	FALSE							5.53571	0	12.9165			low-middle
1	2	2	2	2	1	1	FALSE		7.62714	0.58583	152.028	0.89861	109.213	1.32143	0	15.2262	3.93478	2.28261	upper-middle
1	2	2	2	2	2	1	FALSE							0	0	18.0529
1	1	1	2	1	2	1	FALSE							1.42857	0	18.7418			low
1	1	1	2	2	1	3	FALSE							0.5	0	25.5966			upper-middle
1	1	2	2	3	1	2	TRUE		3.11643	0.338424	65.1416	0.658981	69.6917	2.35714	0	27.7651	3.70629	2.24476	upper-middle
1	2	1	2	2	1	1	FALSE	0	5.15197	0.435601	101.989	0.918579	105.457	1.5	0	16.6739	3.97386	2.37255
1	2	1	2	2	1	1	FALSE	0	7.55106	0.608978	114.761	1.00844	108.218	0.535714	0	12.8126	4.18557	2.14433	low
1	2	2	2	2	1	1	FALSE							2.28571	0	15.0561
1	2	1	2	2	1	1	FALSE		1.67935	-0.071873	-7.00789	0.309521	82.637	2.5	0	14.9437	2.31092	1.05042	low-middle
1	2	1	2	2	1	1	TRUE	0	2.54801	0.147613	14.5351	0.319506	105.049	7.42857	0	15.5581	3.09677	1.75269	low-middle
1	1	2	2	1	2	2	FALSE							5.57143	0	19.476			upper-middle
1	1	2	2	2	1	2	FALSE							1.42857	0	25.8165
1	2	2	2	3	1	1	FALSE	0	11.1663	0.764906	214.006	1.3579	107.794	1.39286	0	19.8184	4.01739	1.83478
1	2	1	2	2	1	1	FALSE	0	7.02656	0.559794	146.171	0.858672	109.468	1.42857	0	16.0947	3.11111	1.51389	upper-middle
1	2	1	2	1	1	1	FALSE		10.3997	0.71581	205.833	1.25805	98.3414	4	0	15.8931	3.89764	1.90551	upper-middle
1	2	2	2	2	1	1	TRUE	0	4.41156	0.367582	60.136	0.469274	96.2191	1.35714	0	21.4396	3.55556	2.15385
1	2	1	2	2	1	1	FALSE		5.19606	0.432454	69.194	0.648996	113.529	1.78571	0	15.5012	4.25714	2.6381	low-middle
1	1	1	2	1	2	1	FALSE		4.0155	0.478321	74.4388	0.519197	79.3513	1.35714	0	25.6084	3.85417	2.3125	low-middle
1	2	1	2	2	1	1	FALSE	0	3.36985	0.270611	39.3959	0.379413	113.381	3.21429	0	17.1327	3.44915	2.12712	low-middle
1	1	1	2	1	2	2	FALSE	0						2.5	0	21.494			upper-middle
1	2	2	2	2	1	1	FALSE							2.21429	0	16.507
1	2	2	2	2	1	1	FALSE		2.56852	0.153395	26.3334	0.629027	97.8028	0.357143	0	15.5745	3.2795	1.8882	upper-middle
1	1	1	2	2	2	1	FALSE		4.01421	0.490067	106.557	0.619042	92.7874	0.428571	0	23.5056	3.82576	2.35606	upper-middle
1	1	2	2	2	2	3	FALSE		1.07691	-0.0614854	-8.6138	0.00998457	110.392	3.39286	0	21.0704	2.92308	1.91716
1	1	2	2	2	2	1	FALSE		2.54229	0.28104	37.9472	0.449305	109.17	0.571429	0	22.5811	3.87963	2.46296	upper-middle
1	2	2	2	1	1	1	FALSE		2.0598	0.0127339	1.5854	0.259598	108.218	0.607143	0	16.6001	2.71739	1.52899
1	2	1	2	2	1	1	FALSE	0	9.12197	0.679735	134.39	0.78878	86.1841	2.39286	0	17.3186	4.06522	2.20652	upper-middle
1	1	1	2	2	2	2	FALSE		17.4969	1.11227	461.39	2.69583	109.044	2.35714	0	27.2043	5.75	2.05	upper-middle
1	2	1	2	2	2	1	FALSE		10.6788	0.738507	195.309	0.968502	87.6234	1.5	0	17.641	4.15929	2.30088	upper-middle
1	1	1	2	2	2	1	FALSE							1.35714	0	28.8497
1	2	1	2	2	1	1	FALSE		3.47273	0.25516	37.3526	0.509212	106.791	2.32143	0	15.3865	3.3719	1.95041
1	1	1	2	2	2	2	FALSE	0						1.32143	0	24.4016			low-middle
1	1	1	2	2	1	2	FALSE	0	2.15828	0.214643	38.9961	0.449305	91.6478	0.535714	0	23.4355	2.98734	1.70253	low-middle
1	1	1	2	2	2	2	FALSE	0	1.93407	0.196629	30.2901	0.619043	112.352	0.535714	0	20.8189	2.72993	1.27737	low-middle
1	1	1	2	2	2	1	FALSE	0	4.34124	0.530483	138.545	0.718888	107.094	2.39286	0	19.9835	3.56667	2.08667	low
1	2	2	2	2	1	1	FALSE	0	1.84749	-0.0104446	-1.48632	0.449305	106.332	0.285714	0	13.9589	2.78395	1.50617	low-middle
1	1	2	2	2	2	3	FALSE		17.7447	1.10367	460.618	1.77725	90.6561	1.17857	0	23.1634	5.22549	2.48039	low-middle
1	2	2	2	2	2	1	TRUE	0	2.02197	0.026191	4.92021	0.619042	94.346	4.53571	0	13.6834	3.02439	1.72195
1	1	1	2	2	2	1	FALSE	0	2.0041	0.195411	29.1796	0.529181	71.878	0.571429	0	20.7463	3.86466	2.46617	upper-middle
1	2	1	2	1	1	1	FALSE							4.53571	0	17.2171			low
1	1	1	2	2	2	1	TRUE	0						0.535714	0	21.3985			upper-middle
1	2	1	2	2	1	1	FALSE		1.3637	-0.111791	-14.8085	0.489243	107.258	3.42857	0	14.2983	2.26627	0.976331
1	1	1	2	2	1	2	FALSE		7.89134	0.776821	315.441	1.39784	107.872	1.60714	0	22.9685	4.07927	2.22561
1	2	1	2	2	1	1	FALSE		4.82827	0.384581	57.1907	0.559135	111.252	1.46429	0	16.4846	3.73077	2.19231	upper-middle
1	1	1	2	2	1	2	FALSE		0.903629	-0.138219	-17.5761	0.469274	107.213	2.46429	0	23.6496	2.28743	1.00599	upper-middle
1	2	1	2	2	1	1	FALSE	0	3.21488	0.249632	38.6886	0.658981	69.4203	3.39286	0	14.3852	3.33333	1.82171	upper-middle
1	1	1	2	2	2	1	FALSE	0	4.0284	0.498524	66.4571	0.599073	106.683	2.5	0	22.1267	4.6	2.85	low
1	1	1	2	2	2	1	FALSE		8.10768	0.782887	193.634	1.44776	105.203	0.464286	0	23.415	3.89899	1.43434	low
1	2	1	2	2	1	1	FALSE	0	8.93735	0.664712	174.746	1.34791	117.076	1.53571	0	16.1417	4.8	2.72	upper-middle
1	2	1	2	1	1	1	FALSE	0	5.01803	0.477102	52.5062	0.688934	120.265	0.714286	0	11.7588	3.88235	1.86765	low
1	2	1	2	2	1	3	FALSE		5.85524	0.472448	118.529	0.67895	92.2166	4.57143	0	13.1185	3.58974	2.15385	low-middle
1	2	1	2	1	1	1	FALSE		6.33896	0.507486	93.3133	0.619042	99.2511	1.78571	0	16.7935	3.33028	1.76147	low
1	2	2	2	2	1	1	FALSE		3.85625	0.292661	43.8207	0.539166	84.9253	2.46429	0	14.5296	2.99153	1.5339	upper-middle
1	1	1	2	2	2	1	FALSE		4.64308	0.516639	126.204	0.658981	97.0574	0.357143	0	26.8175	3.42657	1.96503
1	2	1	2	1	1	2	FALSE							2.39286	0	16.0496			upper-middle
1	2	1	2	1	1	1	FALSE	0	2.3085	0.0868628	12.9942	0.579104	111.944	7.39286	0	13.4592	2.05263	0.671053	low-middle
1	2	1	2	2	1	1	TRUE		1.58223	-0.0722503	-9.29033	0.249614	112.296	2.32143	0	14.3053	2.34395	1.18471	low-middle
1	1	1	2	2	2	2	FALSE							1.28571	0	20.041
1	2	2	2	2	1	1	FALSE	0						5.39286	0	17.1425			upper-middle
1	2	1	2	1	1	1	FALSE		6.73219	0.519922	88.3247	0.469274	112.797	3.42857	0	13.0514	3.62626	2.15152
1	2	1	2	2	1	1	FALSE							7.64286	0	14.6112			low
1	2	1	2	1	1	1	FALSE		9.69696	0.704286	150.545	0.778796	106.219	3.35714	0	13.9144	3.65625	1.84375
1	2	1	2	1	1	1	FALSE	0	5.58259	0.482293	89.6129	0.619042	118.014	0.464286	0	13.9297	2.79825	1.25439	low-middle
1	2	2	2	2	1	1	FALSE	0	9.55268	0.69266	181.987	1.01842	101.69	6.5	0	20.0886	3.775	1.925	upper-middle
1	1	2	2	2	2	1	FALSE	0	13.2159	0.999542	416.5	1.78724	70.5359	1.32143	0	24.7045	5.49167	3	upper-middle
1	1	1	2	2	1	3	FALSE		2.05641	0.204469	33.8948	0.419351	105.764	1.46429	0	24.1635	3.34247	2.05479	low-middle
1	1	2	2	2	2	2	FALSE	0						2.39286	0	26.136
1	2	2	2	2	1	1	FALSE							0.428571	0	13.4118
1	2	2	2	2	1	1	FALSE		2.05859	0.0619842	9.18099	0.479258	93.0251	1.32143	0	14.307	3.73548	2.42581
1	2	2	2	2	1	1	FALSE		4.61297	0.370603	64.5129	0.399382	111.184	0.392857	0	16.966	4.33064	3.00806
1	1	1	2	2	1	3	FALSE							0.321429	0	27.1913			upper-middle
1	2	1	2	1	1	1	FALSE							0.857143	0	14.7189			low-middle
1	2	1	2	2	1	1	FALSE		2.30007	0.100584	14.0875	0.339475	106.618	0.428571	0	16.8273	2.52857	1.28571	upper-middle
1	2	1	2	2	1	1	FALSE	0	2.30995	0.111465	19.4314	0.479259	107.614	2.35714	0	15.1647	3	1.72093	low
1	1	1	2	2	2	1	FALSE		11.4512	0.925504	335.357	1.64745	110.196	1.53571	0	22.2414	4.07692	1.66667	upper-middle
1	1	1	2	2	2	2	FALSE							0.357143	0	22.2137
1	2	1	2	2	1	1	FALSE							5.42857	0	14.8597
1	2	1	2	1	1	1	FALSE	0	3.43188	0.252885	41.7945	0.609058	106.907	2.46429	0	12.8136	3.54015	2.09489
1	1	1	2	2	2	1	FALSE		2.48488	0.268891	38.3982	0.439321	112.702	2.57143	0	23.6535	3.09483	1.71552
1	2	1	2	2	1	1	FALSE		2.72544	0.175697	25.0282	0.489243	108.773	1.28571	0	18.9365	3.36923	1.99231
1	1	1	2	2	2	1	FALSE	0	1.78056	0.16889	31.9336	0.599074	114.809	2.46429	0	21.7879	3.00575	1.66092	low-middle
1	2	1	2	1	1	2	FALSE		3.26402	0.225779	40.5405	0.529181	113.234	3.32143	0	13.6162	3.29221	1.94805	low
1	2	2	2	2	1	1	FALSE		1.91448	-0.000806599	-0.133255	0.609058	102.075	0.285714	0	18.3886	2.65054	1.32258
1	2	1	2	2	1	1	FALSE	0	4.13473	0.301795	55.4071	0.519197	107.024	2.32143	0	16.2407	3.62937	2.26573	upper-middle
1	1	1	2	2	1	1	TRUE		2.73798	0.298073	51.4163	0.78878	111.937	0.321429	0	20.9399	2.92593	1.34074	upper-middle
1	2	2	2	3	1	1	FALSE		5.26888	0.459353	84.9148	0.668965	112.014	0.214286	0	16.8083	3.77778	2.20513
1	2	1	2	2	1	1	FALSE	1	2.88683	0.204248	26.8938	0.718888	101.69	1.39286	0	17.7365	2.92241	1.30172
1	2	2	2	2	1	1	FALSE	0	4.38912	0.322433	61.2157	0.828718	115.208	1.39286	0	15.7333	3.72222	2.14583	upper-middle
1	2	2	2	2	1	1	FALSE		2.44539	0.137352	20.395	0.489243	106.275	0.0357143	0	13.2146	2.64789	1.30282	upper-middle
1	1	1	2	2	2	1	FALSE							0.285714	0	22.8526			upper-middle
1	2	2	2	2	1	1	FALSE		2.67443	0.140496	20.0567	0.479259	115.925	1.25	0	16.0797	2.85294	1.5	low-middle
1	2	2	2	2	1	1	FALSE		2.4537	0.0796669	11.2721	0.479259	110.645	1.39286	0	16.8808	3.17241	1.84138
1	2	1	2	2	1	1	FALSE	0	8.39451	0.628783	148.245	0.708903	113.087	6.39286	0	13.5661	2.73729	1.13559	low-middle
1	1	1	2	2	2	1	FALSE	0	5.06051	0.601253	107.456	0.648996	106.106	3.5	0	23.073	3.24731	1.54839	low-middle
1	1	1	2	2	2	1	FALSE		3.06142	0.376863	68.2783	0.668965	107.691	4.42857	0	21.6958	2.78125	1.25781
1	2	2	2	2	1	1	FALSE	0	10.9029	0.742481	246.445	1.41781	115.925	1.35714	0	18.5725	4.06383	2.05674	low-middle
1	1	2	2	2	2	1	FALSE		1.63834	0.119067	14.0055	0.339475	106.917	1.32143	0	21.5735	3.33913	2.04348	upper-middle
1	1	2	2	2	2	1	FALSE		10.6899	0.902908	243.127	1.36788	112.702	2.28571	0	23.7445	4.16667	1.64444	low-middle
1	1	2	2	2	2	2	FALSE							0.214286	0	22.3339
1	2	2	2	2	1	1	FALSE		6.08626	0.49337	106.943	0.67895	107.436	11.1429	1	16.4379	3.42748	1.9084
1	2	1	2	2	1	1	FALSE		3.89344	0.268631	46.9437	0.469274	113.16	5.5	0	16.1017	2.88028	1.5493
1	1	1	2	2	2	1	FALSE	0	5.59373	0.618664	110.883	0.868656	102.004	0.25	0	23.832	3.91209	1.95604
1	2	2	2	2	1	1	FALSE		2.02481	0.0367504	4.73912	0.279568	114.052	0.464286	0	16.1713	2.52518	1.32374
1	2	2	2	2	1	1	FALSE	0	5.42612	0.445232	76.6119	0.718888	103.049	3.42857	0	20.691	3.89189	2.24324
1	2	1	2	1	1	1	FALSE	0	1.73718	-0.0162298	-1.95442	0.409367	114.128	6.28571	0	17.0613	3.01449	1.71739
1	2	1	2	2	1	1	FALSE	0	6.29759	0.520691	97.0462	0.705908	108.402	2.64286	0	15.8793	4.1106	2.45899
1	2	1	2	2	1	1	TRUE		5.02463	0.450773	101.731	0.69193	91.579	3.39286	0	15.971	5.23183	3.75225	low
1	2	1	2	1	1	1	FALSE	0	2.23539	0.0849257	11.4744	0.559135	104.846	5	0	19.1312	2.92878	1.5218	low-middle
1	2	2	2	2	1	2	FALSE	0	5.59776	0.442408	81.9865	0.718888	107.141	2.5	0	14.6027	3.575	1.975	upper-middle
1	2	2	2	2	1	1	FALSE		6.62235	0.536313	131.787	0.748842	110.05	0.25	0	13.9782	3.57857	2.04286	upper-middle
1	2	1	2	2	1	1	FALSE		2.99446	0.18413	29.3573	0.449305	110.181	9.46429	1	17.4334	3.26389	1.95139	low
1	1	1	2	2	2	3	FALSE	1						1.46429	0	19.0604
1	2	1	2	2	1	1	FALSE		4.98776	0.385965	72.4297	0.369429	113.752	1.53571	0	16.1721	3.52672	2.24427
1	1	2	2	2	2	2	FALSE	0	2.19121	0.320832	73.0276	0.549151	117.3	1.53571	0	24.5746	1.95376	0.635838	low-middle
1	2	2	2	2	1	1	FALSE		5.11632	0.40192	75.8568	0.509212	115.684	1.17857	0	17.8135	5.24806	3.85271	low-middle
1	2	2	2	2	1	1	FALSE	0	4.82088	0.392143	66.8295	0.619042	111.321	3.64286	0	15.2011	3.78814	2.26271
1	2	1	2	1	1	1	TRUE	0	2.6952	0.146725	15.9839	0.319506	117.244	0.357143	0	13.7237	3.16505	1.85437
1	1	1	2	2	2	1	FALSE							0.428571	0	24.2063			upper-middle
1	2	1	2	2	1	1	FALSE							2.57143	0	13.3467
1	2	2	2	2	1	1	FALSE	0	4.22444	0.341418	54.4402	0.409367	109.213	1.28571	0	14.2587	3.47458	2.12712	upper-middle
1	1	1	1	2	2	2	TRUE	1						1.64286	0	20.9697			low
1	2	1	2	1	1	1	TRUE		5.5152	0.447675	90.5149	0.589089	108.711	4.75	0	15.7454	3.75385	2.3	low
1	2	1	2	2	1	1	TRUE		3.67647	0.295889	52.0279	0.828718	85.5809	2.46429	0	15.552	2.91304	1.31159	low-middle
1	2	1	2	1	1	1	FALSE	0						14.7143	1	14.5704			low
1	1	1	2	1	2	1	FALSE		1.89251	0.143093	18.3825	0.549151	84.7175	1.5	0	24.2566	3.63934	2.18852	low
1	2	1	2	1	1	1	FALSE		2.20882	0.09962	16.3256	0.289552	106.508	1.60714	0	12.6242	2.92683	1.75	low
1	1	1	2	2	2	1	FALSE							0.5	0	21.0543			low
1	2	2	2	2	1	1	TRUE	1	4.99342	0.435642	77.3363	0.559135	106.508	2.78571	0	14.2638	3.74138	2.25862	low
1	1	2	2	2	2	2	FALSE	0						2.5	0	20.9558
1	2	2	2	1	1	1	FALSE		3.02796	0.205741	34.3937	0.599073	82.1891	6.53571	0	12.6111	2.78231	1.37415
1	2	1	2	2	1	1	TRUE	0	1.87879	-0.00678497	-0.891788	0.429336	107.521	11.2857	1	14.1906	3.99329	2.7047
1	2	1	2	1	1	1	FALSE	0						1.71429	0	13.6246			low-middle
1	1	1	2	2	2	1	FALSE							2.32143	0	20.2278
1	2	1	2	1	1	1	FALSE	0						6.46429	0	18.5808
1	1	1	2	1	2	3	FALSE		1.2475	-0.00856045	-1.35648	0.259599	97.2129	0.571429	0	20.7383	1.93889	0.794444	low
1	1	2	2	2	2	2	FALSE							0.214286	0	23.7766
1	1	2	2	2	2	1	FALSE							2.32143	0	20.6738			upper-middle
1	2	1	2	2	1	1	FALSE							1.35714	0	19.6203			upper-middle
1	1	1	2	2	2	1	FALSE							0.5	0	26.1661			upper-middle
1	1	2	2	2	2	1	FALSE		14.9567	1.07088	457.529	1.88708	74.0983	2.46429	0	21.4649	6.11818	3.4	low-middle
1	1	1	2	2	1	1	FALSE	0						0.285714	0	21.7165			low-middle
1	2	1	2	1	2	1	TRUE		7.73879	0.624268	121.454	0.928564	105.701	4.39286	0	10.8816	5.31633	3.36735	low
1	1	1	2	2	2	1	FALSE	0	3.5699	0.419041	82.1642	0.449305	95.5561	2.42857	0	24.3159	3.59542	2.25191
1	2	1	2	1	1	1	TRUE		3.88782	0.309069	43.2569	0.389398	101.552	0.678571	0	15.8156	3.69444	2.33333	low-middle
1	1	1	2	1	2	1	FALSE	0						4.64286	0	19.0435
1	1	1	2	2	2	2	FALSE	0	5.83846	0.648286	203.758	1.04838	107.847	1.60714	0	21.1879	3.20261	1.51634	upper-middle
1	1	1	2	2	2	2	FALSE		9.61965	0.86131	227.423	1.47771	106.227	0.321429	0	23.6727	5.19149	2.61702	upper-middle
1	1	1	2	2	2	1	FALSE	0	3.18512	0.432224	80.3294	0.539166	99.0679	0.321429	0	21.0091	3.48361	2.04098	upper-middle
1	1	2	2	2	2	2	FALSE		8.35261	0.815255	258.592	1.58754	55.2628	2.57143	0	21.8192	4.15702	1.84298	low-middle
1	2	2	2	2	1	1	FALSE	0	1.45034	-0.058908	-8.2277	0.409367	91.7306	1.71429	0	9.6613	2.47619	1.23214	low-middle
1	2	1	2	2	1	1	FALSE							3.5	0	15.0165			low
1	2	1	2	1	1	1	FALSE		2.53357	0.104314	14.3609	0.499228	87.4473	3.46429	0	14.7361	3.29197	1.92701
1	2	1	2	2	1	1	FALSE		3.79154	0.291601	48.037	0.748842	104.313	4.32143	0	14.9845	3.28462	1.70769
1	2	1	2	1	1	1	TRUE		7.00591	0.550682	107.473	0.858672	106.333	17.6786	1	13.235	4.11009	2.3211	low-middle
1	2	1	2	1	1	1	FALSE	1						1.82143	0	15.0109			low-middle
1	2	1	2	2	1	1	TRUE		4.53333	0.396266	59.8456	0.349459	82.9805	2.28571	0	12.8358	3.55769	2.22115	low-middle
1	1	1	2	2	2	1	FALSE		2.32241	0.269793	44.2239	0.289552	110.344	0.464286	0	21.1654	3.58647	2.36842
1	2	1	2	2	1	1	FALSE		7.31244	0.561136	103.981	0.708904	96.0646	1.28571	0	16.1138	3.68627	1.9902
1	1	1	2	2	2	2	FALSE	0	0.436193	0.0472921	6.57396	0.429336	80.8502	2.42857	0	21.8646	2.77027	1.47973
1	2	2	2	1	1	1	FALSE		2.03775	0.0324571	4.01476	0.21966	105.758	2.85714	0	14.4711	2.9403	1.77612	low-middle
1	1	2	2	2	2	2	FALSE							3.28571	0	17.9422			low
1	2	2	2	2	1	1	FALSE	0	3.74404	0.300714	63.2282	0.67895	104.516	3.46429	0	15.7418	3.89634	2.48171
1	1	2	2	1	2	3	FALSE							1.75	0	19.9555			low-middle
1	2	2	2	2	1	1	FALSE	0	7.98384	0.653133	145.912	0.908595	95.5456	0.464286	0	16.3151	3.81481	1.97222
1	1	2	2	1	2	1	FALSE							4.64286	0	20.8077
1	1	2	2	2	2	3	FALSE	1	1.07782	-0.076322	-12.0716	0.349459	93.4258	1.32143	0	22.8006	2.65979	1.47938	low-middle
1	2	2	2	2	1	1	FALSE	0	3.06535	0.225523	43.3731	0.43932	85.1604	1.39286	0	15.7412	2.41212	1.14545	low-middle
1	1	2	2	2	2	1	FALSE		14.5171	1.04331	453.941	1.67741	108.975	1.42857	0	19.6538	4.50427	2.06838	low-middle
1	2	2	2	2	1	1	FALSE		2.50423	0.105887	19.7219	0.229644	107.099	4.60714	0	12.8381	2.97297	1.84865	low-middle
1	2	1	2	2	1	1	FALSE	0						1.39286	0	15.1258			low-middle
1	1	1	2	1	2	3	FALSE	0						8.57143	1	22.5717			low-middle
1	2	1	2	2	1	1	FALSE							3.46429	0	14.8842
1	2	2	2	2	1	1	FALSE							3.35714	0	17.0272
1	1	2	2	2	2	1	FALSE							2.57143	0	21.6346			low-middle
1	2	2	2	2	1	1	FALSE							2.39286	0	17.5377			low-middle
1	1	2	2	2	2	1	FALSE		22.9353	1.24304	471.429	2.38631	88.2267	2.5	0	24.2098	6.94595	2.71622	low
1	2	2	2	2	1	1	FALSE		2.54775	0.153096	23.6615	0.419351	109.606	5.53571	0	12.6013	3.01379	1.72414	low
1	2	1	2	1	1	1	TRUE		10.0389	0.700986	259.415	1.12825	112.441	5	0	15.816	3.94012	2.26347
1	2	1	2	1	1	1	TRUE							3.78571	0	15.8878
1	1	2	2	2	2	1	FALSE	0	16.8424	1.07187	337.752	1.89707	89.8998	3.53571	0	25.7314	4.7284	1.38272	low-middle
1	2	2	2	2	1	1	FALSE		4.71507	0.398342	63.2248	0.409367	68.9343	1.5	0	14.4276	3.3945	2.01835	low
1	2	1	2	2	1	1	FALSE	0	2.48883	0.0927325	12.591	0.409367	95.3737	1.46429	0	15.5303	2.71533	1.41606
1	1	1	2	1	2	3	FALSE	0	5.4125	0.618621	149.855	0.778796	113.709	1.67857	0	19.1952	3.43089	1.79675	low
1	1	1	2	2	2	3	FALSE	1	30.3041	1.37988	479.151	3.85404	181.833	9	1	16.6868	14.8333	6.68519
1	2	2	2	2	1	1	FALSE	0	5.54745	0.455705	87.409	0.828718	108.893	6.32143	0	15.8962	3.69672	2.01639	low-middle
1	1	1	2	2	1	1	FALSE		0.909112	0.381411	76.0344	0.688934	107.419	0.178571	0	19.2305	3	1.50714
1	2	1	2	2	1	1	FALSE		0.922737	0.230108	53.1418	0.728873	99.1057	1.39286	0	13.1444	2.80203	1.43147
1	1	1	2	1	2	1	FALSE		3.45177	0.379965	69.6621	0.419352	106.462	1	0	25.0023	4.34884	3.02326	low-middle
1	2	1	2	2	1	1	FALSE		2.52487	0.195635	32.7365	0.279568	126.865	6.46429	0	18.1206	3.65772	2.4698	upper-middle
1	1	1	1	1	2	1	FALSE		7.27046	0.742003	200.731	1.13824	94.6133	13	1	24.8696	5.02609	3.03478
1	1	2	2	2	2	3	FALSE		2.6784	0.282884	49.9846	0.459289	112.477	1.39286	0	20.1051	3.3617	2.03546
1	2	1	2	2	1	1	FALSE	0						0.428571	0	15.4491
1	2	1	2	1	1	1	FALSE		5.95683	0.502328	104.336	1.11827	80.2698	1.57143	0	16.4555	4.1371	2.23387
1	2	1	2	2	1	1	TRUE		3.21374	0.253403	40.684	0.489243	108.638	2.46429	0	14.4895	3.74436	2.37594	low
1	1	1	1	2	1	1	FALSE		1.52228	0.0694913	8.37462	0.459289	116.001	2	0	21.2637	2.728	1.36
1	2	1	2	1	1	1	FALSE		3.15947	0.225807	36.5975	0.589089	101.939	3.53571	0	14.3763	2.94964	1.52518	low-middle
1	2	1	2	2	1	1	FALSE	1	9.1863	0.71373	175.614	1.12825	95.2024	1.32143	0	16.6424	4.29358	2.25688
1	1	2	2	2	2	3	FALSE		17.3683	1.13	462.934	2.88554	95.9654	0.321429	0	23.5393	5.65625	1.64583
1	2	2	2	2	1	1	FALSE		3.84466	0.317469	53.234	0.728872	118.062	1.25	0	17.6168	3.0625	1.49219	upper-middle
1	2	2	2	2	1	1	FALSE							0.25	0	14.2859
1	1	2	2	2	2	2	FALSE							2.25	0	24.0564
1	2	2	2	2	1	1	FALSE		9.05368	0.645065	162.244	0.938548	114.637	1.32143	0	25.4349	4.22764	2.46341	upper-middle
1	1	2	2	2	2	3	FALSE							0.571429	0	28.8372
1	1	1	2	2	1	3	TRUE	0	12.8274	0.950292	308.791	2.25651	106.521	1.32143	0	28.8519	5.18812	1.9505
1	2	1	2	2	1	1	FALSE		4.74133	0.393138	72.2042	0.509212	103.71	2.5	0	16.2097	2.90551	1.50394	low
1	2	2	2	2	1	1	FALSE		3.18871	0.214093	29.2753	0.23963	91.412	1.5	0	12.87	3.31933	2.11765
1	1	2	2	2	1	1	FALSE		1.55358	0.0386697	4.67421	0.259599	114.988	0	0	25.474	2.84615	1.64615
1	1	2	1	2	2	1	FALSE		4.76596	0.539719	120.877	0.599074	110.411	1.21429	0	22.3924	3.77165	2.29921
1	1	1	2	2	2	3	FALSE		0.803298	-0.186321	-23.7059	0.32949	106.758	1.39286	0	18.0269	2.16477	0.977273	low-middle
1	1	2	2	2	1	3	FALSE							1.32143	0	18.815			upper-middle
1	2	2	2	1	1	1	FALSE		7.87401	0.616968	118.799	0.888625	106.101	9.35714	1	14.0398	3.39796	1.4898
1	2	1	2	1	1	1	FALSE		6.18912	0.471459	121.909	0.868656	108.957	6.64286	0	20.5203	3.75155	2.21118	low-middle
1	2	1	2	2	1	1	FALSE	0	3.07048	0.162641	25.4314	0.738857	110.542	0.214286	0	17.3322	3.42759	1.91724	low-middle
1	2	2	2	1	1	1	FALSE		2.53779	0.663417	139.266	1.3579	111.022	3.60714	0	18.1772	5.55	3.19	low
1	1	2	2	2	2	1	FALSE		5.94838	0.627742	126.491	1.10829	85.7097	2.32143	0	26.1029	4.48515	2.38614
1	2	2	2	1	1	1	FALSE	0	2.84986	0.197151	25.51	0.339475	107.279	2.57143	0	16.7282	3.3913	2.09565
1	1	1	2	2	1	1	FALSE		2.0239	0.198853	26.0088	0.449305	105.821	1.35714	0	22.5951	2.81897	1.43103	upper-middle
1	1	1	2	1	1	2	FALSE		3.82829	0.445777	85.7519	0.928564	104.744	2.78571	0	25.3596	4.15323	2.40323	low-middle
1	2	1	2	2	1	1	FALSE	0	3.6156	0.312929	51.3514	0.688934	108.638	3.42857	0	14.0188	3.4127	1.86508	low-middle
1	1	1	2	2	2	3	FALSE		13.6864	1.02187	374.777	1.41781	98.3469	1.32143	0	19.961	3.54902	1.15686	low-middle
1	2	2	2	2	1	1	FALSE		6.24872	0.53252	106.926	0.878641	106.449	0.321429	0	14.9469	4.10435	2.33913	low
1	2	2	2	2	1	1	FALSE		13.6501	0.874509	243.079	1.72733	108.074	0.392857	0	15.438	4.10309	1.31959	low-middle
1	1	1	2	2	2	1	FALSE							0.285714	0	20.2532
1	2	2	2	2	1	1	FALSE							1.35714	0	15.6415
1	2	2	2	2	1	1	FALSE		4.2376	0.326007	56.9993	0.56912	87.1554	0.285714	0	19.4798	3.18182	1.75	upper-middle
1	2	2	2	2	1	1	FALSE		5.85376	0.518694	96.8531	0.778796	111.581	2.42857	0	13.9705	3.66055	1.94495
1	2	2	2	2	1	1	FALSE							0.178571	0	14.8308
1	2	2	2	2	1	1	FALSE		3.78694	0.304521	42.372	0.579104	106.159	0.357143	0	16.5067	3.44444	1.90741
1	1	2	2	2	2	1	FALSE		2.53459	0.251077	32.6374	0.56912	44.111	1.39286	0	22.3223	3.58333	2.05556	upper-middle
1	2	1	2	1	2	1	TRUE	1	3.4316	0.268662	40.0075	0.469274	116.508	4.71429	0	14.7128	3.22314	1.83471
1	1	1	2	1	2	2	TRUE							4.78571	0	20.2119
1	1	1	2	2	2	1	FALSE		0.448396	0.646773	161.745	1.01842	106.818	3.53571	0	8.3458	3.39344	1.55738	low-middle
1	2	2	2	2	1	1	FALSE	0						6.5	0	14.0977			low-middle
1	1	2	2	2	1	1	FALSE	0						0.392857	0	17.4179
1	2	1	2	2	1	1	TRUE	0	2.45438	0.144978	26.6238	0.549151	100.598	1.42857	0	11.1094	2.66667	1.35057
1	1	1	2	2	2	2	FALSE		4.65545	0.536313	103.547	0.928564	93.4258	0.321429	0	23.2174	4.27273	2.42727	upper-middle
1	2	1	2	2	1	1	FALSE	0						2.39286	0	18.102
1	1	1	2	2	2	1	TRUE	0	1.13211	-0.0154423	-1.79383	0.509213	84.0676	1.53571	0	17.8132	3.14286	1.7594
1	2	2	2	2	1	1	FALSE							2.32143	0	19.7999			low-middle
1	1	1	2	2	2	1	TRUE		1.67528	0.127402	19.3494	0.45929	107.237	3.42857	0	19.7919	2.53741	1.22449	low-middle
1	1	1	2	2	2	1	FALSE		2.60191	0.290585	49.6464	0.319506	123.378	2.07143	0	19.3585	2.40741	1.17037	low-middle
1	2	1	2	2	1	1	FALSE		12.8347	0.836135	271.367	1.37787	106.333	1.28571	0	16.5275	3.63333	1.48333	low-middle
1	1	1	2	2	2	1	FALSE		2.4087	0.322433	56.1144	0.539166	112.835	1.39286	0	18.8766	3.02273	1.61364	low-middle
1	2	1	2	2	1	1	FALSE	0	15.7938	0.912307	254.744	1.11827	110.678	3.39286	0	17.1572	3.97826	1.76087	low
1	2	1	2	1	1	1	TRUE	0	8.54263	0.645457	147.907	0.78878	124.579	6.60714	0	15.6132	3.73214	2.02679	low
1	2	2	2	2	1	1	FALSE		3.29914	0.303566	54.2966	0.738857	106.449	4.42857	0	13.7717	3.38849	1.85612	low-middle
1	1	2	2	2	2	2	TRUE							1.28571	0	20.3585			low-middle
1	1	1	2	2	1	2	FALSE							0.464286	0	22.2472			low-middle
1	2	1	2	2	1	1	FALSE							0.214286	0	14.4086			low-middle
1	2	1	2	2	1	1	FALSE	0	6.28342	0.555663	139.252	0.858672	106.861	0.357143	0	14.8802	3.35971	1.74101
1	2	1	2	2	1	1	FALSE	0	4.8858	0.438648	64.7043	0.748842	109.738	0.321429	0	16.9422	4.25	2.46875
1	2	2	2	2	1	1	FALSE	0	3.90717	0.312797	59.0597	0.858671	109.28	1.32143	0	12.7836	3.92414	2.33103
1	2	1	2	2	1	1	FALSE		4.72715	0.40223	75.3579	0.848687	102.133	0.392857	0	14.9975	3.46875	1.80469	low
1	2	2	2	2	1	1	FALSE	0	7.21352	0.537507	114.344	0.828718	102.523	10.3214	1	17.7316	3.61983	1.93388
1	2	2	2	2	1	1	FALSE		2.21129	0.0772358	12.3996	0.579104	105.531	5.32143	0	14.4954	3.35758	2.00606	low-middle
1	2	2	2	2	1	1	FALSE							0.607143	0	13.9399			upper-middle
1	2	2	2	2	1	1	FALSE		2.02707	0.0739146	10.3871	0.419351	110.003	1.32143	0	13.2145	2.73793	1.44828	upper-middle
1	2	2	2	2	1	1	FALSE		7.05652	0.528726	141.425	0.828718	114.715	6.64286	0	18.8663	3.42208	1.88312	low-middle
1	1	2	2	2	2	2	TRUE	0	2.65631	0.298564	51.9151	0.509212	105.477	2.32143	0	23.7647	3.72794	2.35294	low-middle
1	2	1	2	2	1	1	FALSE							2.35714	0	18.3396
1	2	2	2	2	1	1	FALSE		2.34006	0.0717805	9.43725	0.529181	111.37	1.42857	0	13.9731	2.31618	0.926471	upper-middle
1	1	2	2	1	2	1	FALSE		4.05729	0.481806	102.019	0.908595	92.7778	1.53571	0	20.6364	4.40769	2.70769	upper-middle
1	2	2	2	2	1	1	FALSE	0						0.642857	0	11.9535			upper-middle
1	2	2	2	2	1	1	TRUE		2.34236	0.149699	26.0601	0.549151	102.133	1.32143	0	11.9956	3.13415	1.79878	low
1	2	2	2	2	1	1	TRUE							1.60714	0	14.6186
1	2	2	2	2	1	1	FALSE							8.5	1	14.0719
1	1	2	2	2	1	2	FALSE	0	5.22558	0.59217	95.5001	0.599073	81.1517	1.17857	0	19.331	4.16471	2.45882
1	2	1	2	2	1	1	FALSE							1.60714	0	15.1542			low-middle
1	2	1	2	2	2	1	FALSE	0	5.04224	0.380743	67.1678	0.708904	110.952	2.39286	0	13.2443	4.81452	3.24194
1	2	1	2	2	1	1	TRUE	0	1.41265	-0.103285	-12.8302	0.359444	91.5711	0	0	12.1683	2.55414	1.32484	upper-middle
1	1	1	2	2	2	1	FALSE		3.37189	0.410674	83.8863	0.858672	95.8286	2.53571	0	21.6269	4.52899	2.9058	upper-middle
1	1	1	1	2	2	3	FALSE		2.72525	0.357174	70.4514	0.359444	126.862	6.64286	0	17.5713	2.8042	1.55245	low
1	2	2	2	2	1	1	FALSE		2.25718	0.0791624	13.124	0.479259	114.715	1.57143	0	15.1997	2.57647	1.29412
1	2	2	1	2	1	2	FALSE		5.63406	0.467116	96.2108	0.748842	109.804	3.21429	0	15.9805	3.69767	2.11628	low-middle
1	1	1	2	1	2	1	FALSE	0						0.607143	0	22.6826			low-middle
1	2	2	2	2	1	1	FALSE		7.75562	0.615892	146.202	1.18816	104.516	1.32143	0	16.217	4.24793	2.26446	low-middle
1	2	2	2	2	1	1	FALSE		1.63606	-0.0287175	-4.71863	0.629027	100.978	0.321429	0	14.9111	2.74869	1.41885	upper-middle
1	2	1	2	2	2	1	FALSE	0						4.53571	0	15.0906
1	1	1	2	2	1	1	FALSE		2.39956	0.255486	34.6329	0.469274	105.937	2.5	0	24.167	3.58929	2.16964	low
1	2	1	2	1	1	1	FALSE		35.5947	1.26717	472.973	2.43623	116.424	1.5	0	16.2362	7.35714	2.87143	low-middle
1	2	1	2	2	1	1	FALSE	0	2.80332	0.185657	29.2445	0.589089	108.136	3.53571	0	12.6233	3.21127	1.79577	low-middle
1	2	1	2	2	1	1	FALSE	0	6.24774	0.46431	106.348	0.808749	111.864	1.42857	0	17.9843	3.24306	1.68056	low-middle
1	1	1	2	2	1	1	FALSE		3.28166	0.448176	68.3568	0.599073	86.1575	1.32143	0	22.9527	3.88776	2.27551
1	2	1	2	2	1	1	FALSE	0	2.49479	0.139384	20.8938	0.43932	112.66	0.178571	0	12.7874	2.62238	1.31469
1	2	1	2	2	1	1	TRUE		3.95193	0.302778	43.9813	0.609058	82.9805	15.5357	1	14.1051	3.07965	1.53982	low-middle
1	2	1	2	2	1	1	FALSE	0	2.28635	0.120644	15.4543	0.529181	107.039	7.60714	0	15.4349	3.416	1.992	low-middle
1	2	1	2	2	1	1	FALSE	0						1.60714	0	18.1438			upper-middle
1	2	1	2	1	1	1	TRUE		4.72513	0.404	78.2383	0.688934	55.9251	1	0	14.4968	3.05303	1.5303	low
1	2	2	2	2	1	1	FALSE	0						1.5	0	16.1041
1	2	2	2	2	1	1	FALSE		1.54494	-0.054752	-7.13432	0.67895	108.386	1.32143	0	14.3837	3.07692	1.64103	upper-middle
1	1	2	2	2	2	2	FALSE	0	5.1482	0.631868	135.678	1.06835	91.1308	1.17857	0	27.0543	4.05607	2.05607	upper-middle
1	1	1	2	2	2	1	FALSE	0	2.98733	0.37309	69.8876	0.748842	85.3766	0.0714286	0	21.085	3.91729	2.35338	low-middle
1	2	1	2	2	1	1	FALSE		3.88515	0.335599	57.1599	0.67895	105.531	1.25	0	15.1097	3.26772	1.73228	low-middle
1	1	1	2	2	2	1	FALSE		5.63122	0.627599	142.71	0.778795	106.521	0.357143	0	25.2912	4.58772	2.90351	upper-middle
1	1	1	2	2	2	1	FALSE	0	8.51113	0.820683	268.938	1.54761	95.8286	2.5	0	22.2095	5.77419	3.52419	upper-middle
1	2	1	2	2	1	1	TRUE		3.15202	0.23305	35.6477	0.43932	111.37	0.642857	0	17.7438	3.48462	2.14615	upper-middle
1	2	2	2	2	1	1	FALSE		3.58005	0.267467	42.7273	0.469274	112.441	1.42857	0	14.1397	3	1.63846	upper-middle
1	1	1	2	2	2	1	FALSE	0	2.24652	0.252316	45.6248	0.688934	105.306	0.214286	0	18.5195	3.62	2.16	low-middle
1	2	1	2	1	1	1	FALSE		4.77501	0.407994	77.6267	0.728873	108.765	0.428571	0	15.4397	3.86822	2.30233
1	2	2	2	2	1	1	FALSE		3.60358	0.243189	36.806	0.639012	115.516	7.32143	0	17.572	3.44882	1.94488
1	2	2	2	2	1	1	FALSE		3.90491	0.335398	64.7555	0.838703	92.2123	3.28571	0	15.6905	3.74306	2.15972	upper-middle
1	2	2	2	2	1	1	FALSE		2.73639	0.131742	18.0613	0.519197	105.419	0.25	0	18.3367	3.01515	1.62121
1	1	2	2	2	2	2	FALSE							0.428571	0	24.8624			upper-middle
1	2	2	2	2	1	1	FALSE	0	4.28356	0.36345	67.7316	0.768811	107.039	3.39286	0	14.7646	3.94776	2.37313	upper-middle
1	1	2	2	2	1	1	FALSE		3.82264	0.462297	85.7997	1.02841	106.937	2.42857	0	22.3828	4.30769	2.42735	upper-middle
1	2	1	2	2	1	1	FALSE		3.61251	0.2754	42.389	0.549151	108.575	2.28571	0	16.7282	3.73387	2.29032	upper-middle
1	2	1	2	2	1	1	FALSE		5.31451	0.429198	79.4444	0.848687	96.4135	0.357143	0	17.1516	3.63934	1.94262
1	1	1	2	2	2	2	TRUE	0	3.44594	0.421794	95.6811	0.818734	104.029	1.5	0	22.0562	3.33113	1.78808	upper-middle
1	2	1	2	2	1	1	FALSE		5.55689	0.463292	82.4205	0.539166	116.34	1.39286	0	14.7646	3.08036	1.59821
1	2	1	2	2	1	3	FALSE	0	9.7739	0.714124	180.651	1.07833	109.936	4.28571	0	16.7399	3.66964	1.70536	upper-middle
1	2	1	2	2	1	1	FALSE	0	3.4235	0.245502	32.8629	0.309521	111.581	1.35714	0	14.1003	2.70536	1.42857	upper-middle
1	1	1	2	2	2	1	FALSE		5.02736	0.580791	147.49	1.25805	107.358	0.357143	0	21.1376	4.52941	2.60294
1	2	2	2	1	1	1	FALSE	0						0.357143	0	20.0723
1	1	2	2	2	2	1	FALSE		2.51888	0.253157	36.3549	0.389398	73.9279	1.35714	0	25.8507	3.21008	1.88235
1	2	2	2	2	1	1	TRUE		4.18824	0.338393	46.4585	0.43932	94.6918	0.214286	0	14.421	3.63725	2.20588
1	1	2	2	2	2	1	FALSE		6.36062	0.694153	164.496	1.28801	94.347	0.464286	0	22.9647	6.50926	4.31481	upper-middle
1	2	1	2	2	1	1	FALSE	0	7.91181	0.614306	146.701	0.888625	116.34	1.46429	0	20.3327	3.95082	2.22131	low-middle
1	2	2	2	2	1	1	FALSE		6.62259	0.552703	103.208	0.988471	106.508	1.42857	0	15.0149	3.83654	1.88462	low-middle
1	2	1	2	2	2	1	FALSE	0						1.46429	0	14.3269			low-middle
1	1	1	2	2	2	1	FALSE		1.97606	0.182204	22.7423	0.399382	111.221	1.25	0	22.5783	3.47788	2.12389	low-middle
1	1	1	2	2	2	1	TRUE		3.33059	0.423503	65.0425	0.469274	98.6341	0.321429	0	22.6389	3.57843	2.11765	low-middle
1	2	1	2	2	1	1	FALSE		4.90894	0.414807	69.1461	0.868656	101.745	1.35714	0	14.5769	3.61607	1.83929	low-middle
1	1	1	2	2	1	1	FALSE	0	2.85063	0.342123	45.348	0.399382	93.2955	5.35714	0	22.0043	3.64286	2.23469
1	2	1	2	2	1	1	FALSE		1.51007	-0.0878618	-13.2948	0.469274	105.701	1.35714	0	15.9151	3.04255	1.79255	low
1	1	2	2	2	1	1	FALSE		2.12889	0.226534	30.9324	0.389397	107.785	1.32143	0	19.7159	3.44444	2.11111
1	2	2	2	2	2	2	FALSE	1	27.7505	1.15649	463.481	1.43778	76.2094	2.57143	0	18.6559	4.45556	1.85556	low-middle
1	2	2	2	2	1	1	FALSE		2.64719	0.191984	29.4051	0.319506	101.552	0	0	15.6577	3.80292	2.56934
1	2	1	2	2	1	1	TRUE							2.89286	0	10.7631			low-middle
1	2	1	2	1	1	1	FALSE		2.2024	0.0591913	10.0352	0.369428	84.4681	2.57143	0	13.4384	2.83146	1.6236	upper-middle
1	1	1	2	2	2	3	FALSE	0	1.11102	-0.0377187	-5.78126	0.309521	92.0109	2.28571	0	18.9387	2.42778	1.25556	upper-middle
1	2	1	2	1	1	1	FALSE		2.45177	0.108629	15.4714	0.539166	100.221	2.75	0	15.6042	3.51773	2.13475
1	2	1	2	2	1	1	FALSE	1						1.57143	0	17.1381
1	1	1	2	2	1	1	FALSE		2.97376	0.395497	74.5857	0.559135	100.39	2.60714	0	23.2148	3.33077	1.9
1	2	1	2	1	1	1	TRUE							2	0	14.3639			upper-middle
1	2	1	2	1	1	1	FALSE							0.678571	0	15.0921
1	2	2	2	1	1	1	FALSE		13.5222	0.857929	246.957	1.25805	105.929	1.53571	0	15.1506	4.06796	1.84466	low
1	2	2	2	2	1	2	FALSE		2.31051	0.0789354	13.2368	0.67895	107.643	2.39286	0	19.3753	3.34884	1.95349	upper-middle
1	2	2	2	2	1	1	FALSE		8.27565	0.673963	145.075	0.968502	117.709	5.32143	0	16.5519	5.72277	3.76238	low
1	2	2	2	2	1	1	TRUE		3.72982	0.308689	57.177	0.688934	111.864	2.39286	0	13.9288	3.68531	2.2028
1	2	1	2	2	1	1	FALSE							1.46429	0	13.8257
1	1	1	2	2	2	2	FALSE							2.35714	0	18.6288			low
1	2	1	2	2	1	2	TRUE		2.76097	0.142294	22.0043	0.579104	107.888	1.57143	0	17.7641	2.89796	1.5034
1	1	1	2	2	2	2	TRUE	0	2.50088	0.295649	57.2419	0.609058	108.281	1.64286	0	22.277	3.34211	1.94079
1	2	1	2	2	1	1	FALSE							4.46429	0	18.7474			low
1	1	1	2	2	2	3	FALSE		2.5026	0.277074	45.4949	0.609058	112.979	2.46429	0	20.7506	3.84848	2.38636	upper-middle
1	2	1	2	1	1	1	FALSE	0	2.65488	0.125211	17.2891	0.45929	109.672	0.571429	0	17.4222	2.97761	1.63433	low-middle
1	2	2	2	1	1	1	FALSE		3.20113	0.227099	33.1534	0.529181	108.765	1.46429	0	15.1047	3.992	2.568
1	2	1	2	2	1	2	TRUE	1	2.46546	0.140496	20.0567	0.718888	106.625	2.53571	0	12.9057	3.70588	2.17647	low
1	2	1	2	2	1	1	FALSE		3.97464	0.315902	55.3422	0.748842	86.4332	4.42857	0	17.3211	3.52239	1.96269
1	2	1	2	2	1	1	FALSE	0						1.53571	0	18.0484
1	2	1	2	1	1	1	FALSE	0	2.34691	0.0933226	14.7162	0.409367	105.815	6.64286	0	14.2735	2.56604	1.30818
1	2	1	2	1	1	3	FALSE		2.33842	0.074255	12.239	0.389398	93.3545	0.392857	0	16.0727	2.71176	1.48235	low
1	2	1	2	2	1	1	FALSE		3.55845	0.266122	50.2751	0.509212	108.638	0.392857	0	13.6666	2.53896	1.20779
1	1	1	2	2	2	3	FALSE		1.92678	0.17483	22.5817	0.339475	64.8695	0.5	0	24.6499	2.70339	1.41525	upper-middle
1	2	1	2	2	1	1	FALSE	0	2.57668	0.132978	22.4075	0.349459	109.086	0.785714	0	12.6435	2.40741	1.19136	upper-middle
1	1	2	2	2	1	2	FALSE	0	1.50945	0.0755818	11.4498	0.519197	113.562	1.35714	0	21.6791	3.48077	2.14744
1	1	2	2	2	2	2	FALSE		1.38715	0.0278989	4.79037	0.609058	108.032	3.42857	0	20.879	2.97326	1.64706	upper-middle
1	2	2	2	2	1	1	FALSE	0	4.07643	0.295281	40.602	0.489243	113.707	5.57143	0	18.6239	3.73148	2.27778	low-middle
1	2	1	2	2	1	3	FALSE		5.50032	0.426701	85.8168	0.54915	105.588	0.321429	0	15.8677	3.2782	1.86466	low
1	1	2	2	2	2	3	FALSE		1.97922	0.178013	27.9735	0.609058	78.5102	0.285714	0	23.3879	3.02098	1.59441	upper-middle
1	1	2	2	2	1	1	FALSE							0.357143	0	22.327			upper-middle
1	2	1	2	2	1	1	FALSE							2.32143	0	14.2979
1	1	2	2	2	2	3	FALSE							3.42857	0	24.5884			upper-middle
1	2	1	2	2	1	1	FALSE	0	2.34422	0.124402	22.9234	0.249614	106.391	1.28571	0	17.5023	4.50838	3.36872	low-middle
1	1	2	2	2	1	1	FALSE	0	2.13182	0.233295	40.0895	0.34946	108.032	1.21429	0	22.7624	2.9863	1.74658
1	2	1	2	2	1	1	FALSE	0						3.57143	0	13.3909
1	2	1	2	2	1	1	FALSE		3.34585	0.277247	47.6031	0.339475	97.1182	5.28571	0	18.7931	2.84058	1.5942	low-middle
1	2	1	2	2	1	1	FALSE	1						1.46429	0	14.8441
1	1	1	2	2	2	3	FALSE							3.35714	0	24.455
1	2	1	2	1	1	1	FALSE	0						5.53571	0	12.4375
1	2	2	2	2	1	1	FALSE	0	7.13569	0.559595	116.66	0.968502	87.01	2.25	0	16.3185	4.23478	2.3913	upper-middle
1	2	1	2	2	1	1	FALSE		5.1963	0.456478	95.5513	0.708903	95.891	1.46429	0	15.8522	3.69173	2.15789
1	2	1	2	2	1	1	FALSE		29.3374	1.16288	465.637	1.90705	115.679	3.46429	0	17.5212	5	1.85393
1	1	1	2	2	2	3	FALSE		1.3551	0.0382934	5.3029	0.519197	103.866	1.57143	0	21.0028	3.19463	1.84564	upper-middle
1	2	2	2	2	1	1	FALSE	0	1.6394	-0.0674951	-9.22541	0.129799	107.4	0.214286	0	15.3507	2.46386	1.38554
1	1	1	2	1	2	1	TRUE		3.05139	0.392646	73.2019	0.539166	119.407	1.60714	0	20.0245	3.25581	1.83721	low-middle
1	1	1	2	1	1	1	TRUE							3.5	0	23.1201			low-middle
1	2	1	2	2	1	1	FALSE	0	3.07383	0.217058	36.5497	0.45929	114.48	1.42857	0	12.1297	2.93836	1.62329
1	2	1	2	2	1	1	FALSE		6.45984	0.520436	116.179	0.668965	109.021	0.428571	0	17.3569	3.67692	2.16154
1	2	1	2	1	1	1	FALSE		3.83987	0.282181	53.7021	0.629027	109.936	5.64286	0	14.7546	2.94079	1.52632
1	1	1	2	1	1	1	FALSE	0	4.51631	0.529725	142.809	0.938548	120.024	4.39286	0	22.7912	3.22581	1.61935	low-middle
1	2	1	2	1	1	1	FALSE		1.93614	0.0332125	4.75621	0.489243	98.3744	0.75	0	16.5866	2.8	1.48387	low-middle
1	1	1	2	2	2	1	FALSE	0	3.92573	0.469687	112.881	0.798764	118.037	1.42857	0	20.8357	3.45333	1.92	low-middle
1	2	1	2	1	1	1	FALSE		3.82696	0.341997	67.5232	0.718888	105.128	1.46429	0	12.011	2.67123	1.17808	low-middle
1	2	2	2	2	1	1	TRUE	0	3.90147	0.351013	68.6814	0.718888	116.931	1.39286	0	11.3749	3.32168	1.81818
1	2	2	1	2	1	1	FALSE		7.39855	0.589056	123.515	0.838703	108.136	2.39286	0	18.658	3.77477	2.01802
1	1	2	2	2	1	1	FALSE		3.31088	0.429016	87.2006	0.718888	116.72	1.57143	0	19.3217	3.6791	2.14179	low-middle
1	2	2	2	2	1	1	FALSE	0	7.72765	0.575668	131.271	0.968502	107.039	1.35714	0	17.6647	3.13821	1.34959	low-middle
1	2	1	2	1	1	1	FALSE		1.07001	-0.163952	-27.1945	0.409367	106.98	3.57143	0	13.2292	1.96429	0.78125	low-middle
1	2	1	2	1	1	1	FALSE		2.87601	0.163927	25.3186	0.379413	108.012	7	0	15.67	2.98601	1.72028
1	2	1	2	1	1	1	FALSE		1.51782	-0.0484425	-8.35412	0.509212	112.079	1.78571	0	11.6967	2.7122	1.46341	low-middle
1	2	1	2	2	2	1	FALSE		3.81436	0.301177	45.5906	0.499228	116.09	2.5	0	14.7971	3.0339	1.61017	low-middle
1	1	1	2	2	1	1	FALSE		3.01879	0.34894	55.7112	0.479259	108.532	1.39286	0	19.4165	3.77778	2.36752
1	2	1	2	2	1	1	FALSE		2.63111	0.17247	28.4245	0.489243	118.24	2.39286	0	13.2814	2.84768	1.52318	low
1	1	1	2	2	2	3	FALSE	0	4.13418	0.496967	104.948	0.728873	112.264	3.78571	0	22.5023	3.01575	1.44094	low-middle
1	2	1	2	1	1	1	FALSE		6.27871	0.497683	77.8659	0.589089	109.41	2.92857	0	17.3395	3.57447	1.94681	low-middle
1	1	1	2	2	1	2	FALSE	0	6.33521	0.685101	183.982	1.32795	116.319	2.35714	0	22.3618	3.69355	1.62097	low-middle
1	2	1	2	1	2	1	FALSE		1.70797	-0.0636544	-7.26415	0.379413	108.012	0.5	0	15.4456	2.96377	1.68841	low
1	1	2	2	2	2	2	FALSE		11.3775	0.892191	273.12	1.8072	83.4268	0.357143	0	28.5018	6.15385	3.41346
1	1	1	2	2	2	3	FALSE							0.357143	0	23.4477			low-middle
1	1	1	2	2	1	1	FALSE		2.61985	0.283153	43.6601	0.579104	106.111	0.321429	0	23.8961	3.3252	1.85366	upper-middle
1	2	1	2	2	1	1	FALSE		3.12141	0.19981	30.6762	0.748842	110.07	0.321429	0	17.1822	2.72794	1.17647	upper-middle
1	2	1	2	2	1	1	FALSE		14.7858	0.843272	223.61	1.3579	106.743	1.60714	0	17.3437	3.70103	1.29897	low-middle
1	2	1	2	2	1	1	FALSE	0						1.57143	0	14.3971			low-middle
1	1	1	2	2	2	2	FALSE		6.5164	0.685076	197.321	0.808749	118.973	0.107143	0	23.1774	2.81203	1.20301	low-middle
1	2	1	2	1	1	1	TRUE		3.20052	0.223639	32.7673	0.439321	106.625	1.71429	0	16.1486	3.55556	2.20635	low
1	1	1	1	2	2	1	FALSE		2.31855	0.279299	34.8413	0.389398	106.699	1.75	0	19.0952	3.09	1.7	low-middle
1	2	1	2	1	1	1	FALSE		3.08792	0.238585	37.0315	0.379413	111.37	0	0	14.8323	2.91603	1.62595	low-middle
1	1	1	2	2	1	3	FALSE		1.01517	-0.0675837	-8.79147	0.379413	112.907	0.678571	0	19.0165	2.62658	1.38608
1	2	1	2	1	1	1	FALSE		6.41305	0.51251	130.581	1.05836	110.137	1.64286	0	16.9881	3.22	1.51333	low-middle
1	1	1	2	2	1	2	FALSE	0	11.3806	0.917803	317.433	1.62748	108.156	0.392857	0	25.6617	4.0885	1.64602	upper-middle
1	1	1	2	2	2	3	FALSE	0	0.792203	-0.194505	-22.9986	0.389398	106.462	2.35714	0	19.1226	2.50909	1.27273	upper-middle
1	2	2	2	2	1	2	FALSE		3.40869	0.216659	33.7172	0.34946	123.603	8.5	1	14.8825	2.61481	1.35556	low-middle
1	2	2	2	1	1	1	FALSE		2.96027	0.197494	28.4553	0.139784	113.707	1.46429	0	13.9554	3.21094	2.10156	upper-middle
1	1	2	2	1	2	1	FALSE	0	15.1742	1.03867	398.784	1.88708	113.783	0.892857	0	25.0307	4.40385	1.58654
1	2	2	2	2	1	1	FALSE		12.6496	0.813648	240.441	1.21812	106.391	2.42857	0	17.0481	4.34513	2.26549	low-middle
1	1	1	2	2	2	3	FALSE	0	3.93002	0.4992	145.707	1.17818	115.142	0.571429	0	20.5723	3.59429	1.92	upper-middle
1	2	1	2	2	1	1	FALSE	0	9.53268	0.682862	144.463	1.30798	109.87	5.21429	0	17.1499	4.9898	2.65306
1	2	2	2	1	1	1	FALSE		6.98026	0.508729	111.754	0.589089	119.609	2.53571	0	21.3106	3.87692	2.42308	upper-middle
1	2	2	2	2	1	1	FALSE							0.25	0	15.7867
1	1	1	2	1	2	2	FALSE		4.56136	0.506903	95.6948	0.798765	117.62	3.71429	0	28.0879	3.90179	2.1875
1	2	1	2	1	1	1	FALSE		4.84534	0.382829	71.5447	0.718888	106.684	3	0	15.4609	3.73282	2.18321	low-middle
1	2	1	2	2	1	1	FALSE		3.82124	0.286792	48.7614	0.399382	113.86	4.46429	0	20.9465	2.92593	1.62963
1	2	2	2	2	1	3	FALSE		4.70866	0.39801	70.096	0.449305	107.339	0.428571	0	18.382	3.58678	2.21488	upper-middle
1	1	2	2	2	2	1	FALSE	0	4.44299	0.539142	96.9009	0.619042	114.155	2.42857	0	21.8334	4.5	2.89216	low-middle
1	2	2	2	2	1	1	FALSE		2.53374	0.103511	12.5739	0.509212	98.7388	1.42857	0	18.6228	3.26446	1.84298	low-middle
1	1	2	2	2	1	1	TRUE		2.04052	0.196719	22.5647	0.419351	113.931	2.32143	0	22.1159	2.83333	1.42157	low-middle
1	2	2	2	2	1	1	TRUE		8.52156	0.639776	148.02	1.12825	115.274	0.178571	0	13.2568	4.50877	2.51754	low-middle
1	1	1	2	2	2	1	FALSE		3.29883	0.389605	56.0802	0.958517	112.907	2	0	23.8028	5.47	3.51	low-middle
1	2	2	2	2	1	1	TRUE		6.9716	0.529086	92.8623	0.798764	111.022	8.57143	1	19.2881	5.45545	3.66337
1	1	2	2	2	2	1	FALSE		5.97834	0.629067	114.422	0.708903	112.763	1.32143	0	25.4292	4.89011	3.10989	upper-middle
1	1	2	2	2	2	1	FALSE		5.75871	0.58787	131.93	0.89861	119.494	1.35714	0	26.6884	4.02521	2.26891	low-middle
1	2	2	2	2	1	1	TRUE		6.02082	0.5001	167.028	0.89861	76.4378	2.5	0	16.8744	5.525	4.075
1	1	1	2	2	2	1	FALSE		1.74173	0.151945	23.7742	0.429336	113.124	5.21429	0	21.719	2.19048	0.897959	low-middle
1	2	1	2	2	1	1	FALSE		2.92783	0.180014	31.5304	0.469274	107.704	1.35714	0	15.4324	2.5912	1.2956	low-middle
1	2	1	2	1	1	1	FALSE		20.4762	1.04105	339.474	1.20813	120.948	3.53571	0	17.5945	3.65909	1.28409	low-middle
1	1	1	2	2	1	1	FALSE		1.29076	0.0185042	2.06717	0.309521	108.343	2.42857	0	20.6612	2.49593	1.2439
1	2	2	2	1	1	1	FALSE		13.2064	0.817688	243.096	1.64745	109.738	0	0	17.3408	4.11504	1.65487
1	2	2	2	2	1	1	FALSE	0	8.78009	0.616439	123.45	0.798764	106.217	2.42857	0	16.6966	3.47059	1.68627
1	1	2	2	2	2	1	FALSE							0.392857	0	22.287			upper-middle
1	2	1	2	2	1	1	FALSE	0	1.88824	0.0119691	1.78016	0.469274	100.221	5.35714	0	15.7346	2.71515	1.4303
1	2	1	2	1	1	1	FALSE							4.60714	0	14.8813			low-middle
1	2	1	2	2	1	1	FALSE		30.5066	1.20918	469.112	1.96696	109.672	5.67857	0	14.2485	5.225	1.7625
1	2	1	2	2	1	1	FALSE		8.26675	0.625536	141.825	0.878641	111.091	0.392857	0	17.7639	3.91228	2.14035	upper-middle
1	2	1	2	2	1	1	FALSE		3.55443	0.312797	47.2478	0.67895	108.323	1.35714	0	15.4623	4.12069	2.53448
1	2	1	2	1	1	1	TRUE	0	9.25698	0.637685	183.227	1.15821	118.15	2.64286	0	17.3395	3.55634	1.73944	low-middle
1	1	1	2	2	2	2	FALSE		3.44434	0.416949	53.521	0.629027	106.053	1	0	19.04	4.60465	2.87209	low-middle
1	2	1	2	2	1	1	FALSE	0	6.236	0.51559	81.7918	0.928564	95.891	1	0	15.355	4.35484	2.35484
1	2	2	2	2	1	1	FALSE	0	6.61119	0.538985	102.549	0.509212	115.679	0.178571	0	17.456	4.13889	2.66667	low-middle
1	1	1	2	2	2	1	TRUE	0	5.33183	0.638223	137.641	0.834709	107.358	3.42857	0	22.7596	3.74648	1.9615	low
1	1	1	2	2	1	1	FALSE		7.70102	0.738417	186.62	1.20214	104.247	7.60714	0	23.3146	4.2037	2.08889	low
1	2	2	2	2	1	1	FALSE	0	4.79793	0.394301	83.9512	0.778795	97.1182	0.285714	0	14.009	3.23129	1.70068	upper-middle
1	2	1	2	2	1	2	FALSE	1	4.18483	0.326067	51.3992	0.449305	97.653	2.39286	0	15.5442	2.94958	1.57143	low-middle
1	2	1	2	2	1	1	FALSE		2.18351	0.0295994	4.54778	0.449305	100.978	1.53571	0	15.8291	2.91018	1.64072
1	2	1	2	2	1	1	FALSE	0						0.392857	0	15.2936
1	1	1	2	2	2	1	FALSE		10.6805	0.913779	269.628	1.25805	108.658	2.35714	0	23.6289	4.86598	2.56701
1	1	2	2	2	1	1	TRUE		2.92495	0.384695	75.9217	0.668965	74.0983	1.35714	0	21.4219	3.02174	1.53623
1	2	2	2	2	1	1	FALSE	0	2.70412	0.154459	26.2207	0.509212	110.884	0.428571	0	13.734	2.46541	1.14465
1	1	1	2	2	2	1	FALSE							2.46429	0	19.5774
1	2	1	2	2	1	1	FALSE	0	14.3044	0.89678	265.815	1.18816	121.74	11	1	14.5494	3.41	1.22	upper-middle
1	2	1	2	2	1	1	TRUE	0	2.30044	0.134156	28.9268	0.648996	101.745	4.42857	0	12.5499	2.26087	0.94686	low
1	1	2	2	2	1	1	FALSE		1.9361	0.182507	27.0236	0.698919	76.3812	4.46429	0	22.2177	1.96269	0.440298	low-middle
1	2	1	2	2	1	1	FALSE	0						2.39286	0	16.9682			low-middle
1	2	1	2	2	1	1	TRUE	0	11.3866	0.805421	264.24	1.3579	105.986	2.39286	0	14.9853	4.08661	2.01575	upper-middle
1	2	1	1	1	1	1	FALSE	0						2.78571	0	13.3435			low-middle
1	1	2	1	2	1	1	FALSE		1.9911	0.231678	32.9279	0.369429	80.7502	1.32143	0	24.6898	3.68595	2.38017	upper-middle
1	2	2	2	2	1	1	FALSE		2.60929	0.247182	42.6316	0.409367	89.849	0.5	0	14.2901	3.47222	2.1875	upper-middle
1	2	2	2	2	1	1	FALSE		1.77607	0.0396378	5.86668	0.32949	93.3545	0.214286	0	13.8345	3.06918	1.86164	low-middle
1	2	1	2	1	1	1	FALSE	1						2.92857	0	14.8762
2	2	1	2	1	1	1	FALSE	0	5.94882	0.481586	143.503	0.918579	107.69	0.785714	0	15.4166	2.97268	1.46995	low-middle
2	2	1	2	1	1	1	FALSE	0	2.46949	0.112437	13.1206	0.32949	116.712	2.57143	0	17.8832	4.07826	2.7913	low-middle
2	1	1	1	2	2	2	FALSE		2.15044	0.25152	42.4061	0.439321	107.772	4.5	0	17.914	2.85714	1.54286	low-middle
2	2	1	2	2	1	1	FALSE	0	2.47157	0.106047	16.8722	0.359444	95.3921	4.53571	0	14.4283	2.18987	0.962025
2	1	1	2	2	1	1	TRUE		0.894702	-0.131343	-21.5635	0.259599	114.567	1.42857	0	15.2826	2.52336	1.40187
2	1	1	2	2	2	1	TRUE	0	11.3269	0.936474	306.748	1.47771	65.1547	2.42857	0	24.6309	5.29808	2.875
2	1	1	2	2	1	1	FALSE							0.5	0	23.4941
2	2	1	2	1	1	1	TRUE							5.32143	0	17.966
2	2	1	2	2	1	1	FALSE	0	5.04858	0.436468	66.2008	0.658981	110.382	4.46429	0	16.6502	4.17172	2.50505	low
2	2	2	2	1	1	1	TRUE		2.6309	0.18413	30.5805	0.519197	100.082	3.46429	0	16.6899	3.62	2.27333
2	2	2	2	2	1	1	TRUE		1.89388	0.000739559	0.0888367	0.299537	67.3388	3.5	0	14.8871	1.97037	0.748148
2	2	1	2	1	1	1	FALSE	1						4.39286	0	14.0806			upper-middle
2	2	2	2	2	1	1	TRUE		5.1518	0.416019	76.9023	0.589089	90.4578	3.39286	0	16.3016	3.79032	2.31452
2	2	2	2	2	1	1	TRUE		9.19061	0.703087	139.088	0.988471	109.971	2.28571	0	15.482	5.31461	3.20225	upper-middle
2	2	1	2	2	2	1	TRUE							0.5	0	14.8284			upper-middle
2	2	1	2	2	1	1	FALSE	0						2.53571	0	17.4366
2	2	2	2	1	1	1	FALSE		12.7364	0.8498	295.599	1.25805	105.531	2	0	11.4948	3.10317	1.10317	upper-middle
2	2	2	2	2	1	1	TRUE		4.4535	0.360221	69.3409	0.479259	96.9694	0.607143	0	16.9668	3.82734	2.48201
2	1	2	1	3	2	2	FALSE		14.3386	1.0481	435.904	1.72733	108.086	0.285714	0	23.0217	4.14414	1.58559
2	2	1	1	2	1	1	FALSE		11.2401	0.793369	271.77	1.41781	111.945	1.64286	0	13.371	3.59259	1.54074	upper-middle
2	1	1	2	1	2	1	FALSE	0	3.89298	0.444166	93.508	0.798765	78.2443	3.32143	0	19.72	3.36765	1.77941	low-middle
2	1	1	2	1	2	1	FALSE	1	1.98675	0.223141	34.4894	0.379413	111.479	1.75	0	18.5548	3.42857	2.14286
2	2	1	2	1	1	1	TRUE	0	10.3644	0.725432	224.868	1.33793	100.841	0.464286	0	13.9503	3.79259	1.8	low-middle
2	2	1	2	1	1	1	FALSE							1	0	15.4403			low-middle
2	2	2	2	1	1	1	FALSE		11.8268	0.77896	205.091	1.46773	80.4604	2.71429	0	15.103	4.41509	2.0283
2	2	1	2	2	1	1	FALSE		3.47165	0.29134	55.3593	0.698919	76.36	1.39286	0	12.7267	3.56	2.09333
2	2	1	2	1	1	1	FALSE		3.75643	0.248248	39.3002	0.469274	70.2844	3.85714	0	14.9809	3.30303	1.94697	low-middle
2	2	2	2	1	1	1	FALSE		2.68469	0.164427	22.0351	0.509212	84.7031	2.42857	0	14.0479	3.48387	2.07258
2	1	2	2	2	2	1	FALSE		6.7249	0.698867	162.114	1.25805	103.956	1	0	23.4725	4.83809	2.6381	low
2	2	1	2	1	1	1	FALSE							0.357143	0	15.2775
2	2	1	2	1	1	1	FALSE							3.10714	0	13.2637			upper-middle
2	1	1	2	2	2	1	FALSE	0						0.357143	0	22.5013
2	2	1	2	2	1	1	FALSE		4.07898	0.366171	74.1039	0.778795	104.188	7.60714	0	14.3427	3.06897	1.53103	low-middle
2	1	1	2	2	1	1	FALSE	1	1.75849	0.166401	27.0407	0.56912	107.276	2.28571	0	20.0786	3.3	1.92	low-middle
2	2	1	2	2	1	1	TRUE							6.42857	0	13.7875
2	1	1	1	2	2	1	TRUE							5.42857	0	18.6783			low-middle
2	2	1	2	1	1	1	TRUE		3.8594	0.315325	46.1373	0.45929	106.528	5.92857	0	12.2647	3.58929	2.17857	low-middle
2	2	1	2	1	1	1	TRUE	0						5.42857	0	17.9923			low
2	1	2	2	2	2	3	FALSE		12.5161	0.981936	447.876	2.11673	79.3009	2.57143	0	21.9026	3.82963	1.25926	low-middle
2	1	2	2	2	2	3	FALSE	0	4.18925	0.493648	93.1527	0.688934	115.032	1.35714	0	23.2394	4.57895	2.97368	low-middle
2	2	2	2	2	1	1	FALSE		15.1561	0.862453	271.801	1.28801	74.0136	6.53571	0	18.6657	4.91964	2.76786
2	2	2	2	1	1	1	FALSE		6.97851	0.541192	112.847	0.878641	102.392	1.64286	0	15.2571	3.80508	2.05932
2	2	2	2	2	1	1	TRUE	0	3.2026	0.189525	25.3494	0.489243	105.187	3.32143	0	17.2379	3.3	1.89167
2	2	2	2	2	1	1	FALSE	0						1.32143	0	17.424
2	1	2	2	2	2	3	FALSE		3.70629	0.439403	91.2393	0.668965	115.346	1.39286	0	20.4643	3.92593	2.42963	low-middle
2	2	1	2	2	1	1	FALSE	0	3.91791	0.321763	50.0154	0.439321	105.359	6.71429	0	11.668	3.57627	2.20339	low
2	2	2	2	2	1	1	FALSE		2.67909	0.13008	19.0112	0.32949	112.685	4.39286	0	16.9849	3.41844	2.1844	low-middle
2	2	1	2	1	1	2	TRUE		3.6324	0.24968	53.398	0.668965	117.147	0.714286	0	13.2333	1.6236	0.247191
2	1	1	2	2	2	2	FALSE	1	5.40254	0.61286	175.987	0.768811	110.307	2.46429	0	23.0976	3.63946	2.11565
2	2	1	2	1	1	1	TRUE		7.56238	0.571075	84.1562	0.639012	110.313	2	0	12.0336	3.7375	1.9375
2	1	2	2	2	2	2	FALSE		5.85646	0.670061	173.25	0.978487	78.8174	0.464286	0	25.7954	4.37705	2.57377	low-middle
2	2	2	2	2	1	1	FALSE	0	7.37699	0.608773	145.43	0.998456	105.588	1.53571	0	12.8412	4.12195	2.30894	low-middle
2	2	2	2	2	1	1	TRUE		3.57477	0.262435	39.7342	0.319506	88.3118	0.678571	0	12.1961	2.62903	1.37097	upper-middle
2	2	2	2	2	1	1	FALSE		0.887858	0.188726	29.6306	0.429336	106.829	2.60714	0	15.1835	3.09929	1.79433	low-middle
2	1	1	2	2	2	3	FALSE		0.78473	-0.222004	-33.068	0.389398	106.848	4.39286	0	21.574	2.25701	1.07477	upper-middle
2	1	1	2	1	2	1	FALSE		6.2507	0.663276	148.953	0.798764	100.133	2.39286	0	23.7838	5.69159	3.94393	low-middle
2	1	1	1	1	1	1	FALSE							9	1	24.7117			low
2	2	2	2	2	1	1	FALSE		3.12225	0.219343	37.5474	0.559135	106.769	4.46429	0	13.6516	3.09459	1.71622
2	1	1	2	1	1	3	FALSE							1.53571	0	20.0699			low-middle
2	2	1	2	2	1	1	FALSE	0	3.7049	0.285588	47.7637	0.419351	80.2082	0.285714	0	16.4638	3.34586	2.03008	upper-middle
2	1	2	2	2	1	1	FALSE		3.13615	0.383287	60.1838	0.519197	90.3693	1.39286	0	21.3547	3.57273	2.1	low-middle
2	2	2	2	2	1	1	FALSE							2.64286	0	14.8824
2	1	1	2	2	2	3	FALSE							1.39286	0	18.88			low-middle
2	2	1	2	2	1	1	FALSE	0	3.58374	0.298625	46.2022	0.349459	115.032	5.67857	0	14.975	3.49587	2.20661
2	2	1	2	2	1	1	FALSE		10.1378	0.678359	162.951	1.06835	80.2082	1.46429	0	19.5526	3.8125	1.85714	low-middle
2	1	1	2	2	1	2	FALSE		2.84859	0.349839	60.6998	0.449305	102.568	1.42857	0	23.6795	3.20472	1.85039	upper-middle
2	1	1	2	2	2	1	FALSE	0	3.76249	0.437152	86.4762	0.768811	104.066	1.35714	0	23.2595	4.03876	2.44186
2	1	1	2	2	1	1	FALSE		2.19359	0.233615	23.9314	0.369429	107.585	5.32143	0	23.9812	3.54023	2.11494	low
2	2	1	2	2	1	1	FALSE		5.58197	0.482536	65.2988	0.619042	109.035	2.28571	0	15.5957	4.03614	2.28916
2	2	2	2	3	1	1	FALSE		1.70756	-0.0234	-3.62524	0.379413	104.737	4.42857	0	15.2433	2.6648	1.45251
2	2	1	2	2	1	1	FALSE	0	2.62956	0.142908	19.1068	0.34946	100.082	0.25	0	16.7005	3.29134	2.01575	low-middle
2	1	1	2	2	2	1	FALSE							1.60714	0	23.4828			upper-middle
2	2	1	2	2	1	1	FALSE		5.73858	0.529972	106.041	0.718888	106.95	3.5	0	17.6379	4.22609	2.6
2	2	1	2	2	1	1	TRUE	0						3.32143	0	16.9583
2	1	1	2	2	2	1	FALSE							1.57143	0	23.7937
2	2	1	2	2	1	1	FALSE							1.21429	0	15.7322			low
2	1	1	1	2	1	1	FALSE	1	6.16179	0.679893	166.604	0.868656	100.732	3	0	21.7105	3.95614	2.19298	upper-middle
2	2	2	2	2	1	1	FALSE		2.42992	0.147613	19.3802	0.419351	105.018	2.35714	0	14.1933	2.87097	1.53226
2	2	1	2	2	1	1	FALSE	0	2.02518	-0.0057495	-0.731201	0.319506	108.067	0.464286	0	15.0029	2.54861	1.32639
2	2	2	2	2	1	1	FALSE		3.2404	0.222262	40.7661	0.469274	29.7738	2.28571	0	16.6195	2.5	1.20253	upper-middle
2	2	2	2	2	1	1	FALSE		9.86547	0.716884	243.855	1.71734	108.004	2.5	0	18.5934	4.67333	2.52667
2	1	2	2	3	2	3	FALSE		1.7985	0.157258	25.2708	0.639011	92.0006	0.25	0	22.8756	3.94667	2.52
2	1	2	2	2	2	2	FALSE							0.428571	0	19.5048
2	1	2	2	1	2	3	FALSE		1.8209	0.146342	19.4929	0.289552	95.7033	2	0	22.7619	3.43651	2.20635
2	2	1	2	1	1	1	FALSE	0	5.17804	0.360221	63.8535	0.668965	115.032	4.85714	0	13.1863	3.58594	2.0625	upper-middle
2	2	2	2	1	2	3	FALSE							2	0	13.5398
2	2	2	2	1	1	1	FALSE	0	6.36567	0.509984	88.0514	0.698919	81.8742	1.60714	0	15.6349	4.97059	3.28431
2	2	1	2	2	1	1	FALSE							7.46429	0	16.9266			low-middle
2	2	1	2	2	1	1	FALSE		3.84624	0.276149	42.8879	0.449305	65.4687	0.392857	0	15.6404	3.544	2.184	upper-middle
2	2	1	2	2	1	1	FALSE	0	13.1785	0.811097	228.213	1.03839	106.231	9.67857	1	15.3079	3.30556	1.34259
2	2	2	2	2	1	1	FALSE	0	8.67899	0.633977	146.749	0.928564	105.473	3.35714	0	13.6904	3.11304	1.30435	upper-middle
2	2	1	2	2	1	1	TRUE		2.00294	0.0675167	10.0659	0.32949	104.188	2.60714	0	12.0572	3.16774	1.95484	upper-middle
2	1	1	2	2	2	1	FALSE	1	9.22045	0.868123	290.723	1.33793	110.579	1.60714	0	19.66	4.72881	2.59322	upper-middle
2	2	2	2	1	1	1	FALSE		9.18228	0.657818	173.974	1.37787	105.646	2.64286	0	17.4148	4.26772	2.1811	upper-middle
2	2	2	2	3	1	1	FALSE							0.214286	0	17.0882			high
2	1	1	2	1	1	1	FALSE		21.9322	1.18799	467.568	1.8072	59.9905	1.5	0	29.7477	6.32143	3.16667	low-middle
2	1	1	2	2	2	3	FALSE							5.46429	0	25.4346			low-middle
2	1	2	2	2	2	1	FALSE		1.47583	0.563877	120.313	0.708903	100.581	3.46429	0	23.7637	4.08547	2.47863	low-middle
2	2	2	2	2	1	1	FALSE							0.5	0	14.1297			upper-middle
2	1	2	2	2	2	1	FALSE	0						2.53571	0	21.9131			upper-middle
2	2	2	2	2	1	2	FALSE	0						6.5	0	17.8695
2	1	2	2	2	2	2	FALSE	0	1.12598	-0.0443493	-6.18444	0.469274	104.289	0.0714286	0	23.554	2.63636	1.35152	low-middle
2	2	2	2	3	1	1	FALSE		2.50548	0.113549	17.3062	0.529182	111.152	0.25	0	16.0392	3.32	1.96667	high
2	1	2	2	2	2	3	FALSE	0						4.35714	0	26.7544			upper-middle
2	1	2	2	2	2	1	FALSE		8.22251	0.766356	156.948	0.998455	98.2305	5.42857	0	26.6035	5.07143	2.88095	low
2	1	2	2	2	2	3	TRUE	1	16.8244	1.12104	462.162	2.41626	116.225	4.60714	0	22.7001	4.34694	0.877551	upper-middle
2	2	1	2	1	1	1	FALSE	1	1.77174	0.00396853	0.474937	0.439321	113.912	3	0	13.1238	2.63433	1.30597
2	1	1	2	2	2	1	FALSE	0	2.5893	0.305701	70.2122	0.958517	103.626	1.53571	0	22.6477	3.18539	1.64607	upper-middle
2	1	1	2	2	2	3	FALSE		1.15169	-0.0168509	-2.83595	0.639012	103.354	3.35714	0	20.4057	2.29016	0.958549	low
2	2	1	2	2	1	1	FALSE		14.3779	0.870066	284.802	1.05836	107.503	2.14286	0	18.2979	2.73043	0.808696	low-middle
2	1	1	2	2	2	1	FALSE	1	9.72359	0.848235	245.3	1.47771	117.884	7.25	0	23.7452	5.22857	2.81905	low-middle
2	2	1	2	2	1	1	FALSE	0						2.25	0	11.9345
2	1	1	2	2	2	1	FALSE	0	7.48197	0.631696	144.48	1.38785	108.339	2.39286	0	18.5642	5.99123	3.77193	low
2	1	1	2	2	1	1	FALSE		1.82311	0.154045	20.8768	0.499228	105.484	2.39286	0	22.6745	3.5748	2.1811	low-middle
2	2	2	2	2	1	1	FALSE		2.3501	0.0525607	6.55687	0.45929	112.76	8.5	1	19.5934	3.2803	1.93182	low-middle
2	1	2	2	2	2		FALSE		4.89706	0.527539	91.4785	0.67895	114.336	2.39286	0	27.5589	4.98	3.3	low-middle
2	1	2	2	2	2	2	FALSE		6.25278	0.683153	171.142	1.27802	103.409	4.42857	0	21.4045	5.91379	3.81034
2	2	1	2	2	1	1	FALSE							0.464286	0	13.805			upper-middle
2	1	2	2	2	2	1	FALSE		2.93122	0.353043	59.0904	0.549151	98.2305	0.392857	0	23.1889	2.69672	1.2459	upper-middle
2	2	1	2	2	1	2	TRUE	0	5.22008	0.396088	86.8316	0.948533	109.7	1.42857	0	16.6453	3.24503	1.61589
2	1	1	2	2	2	3	FALSE		10.4362	0.896262	310.578	1.32795	102.413	0.464286	0	24.6964	4.2906	2.15385
2	2	2	2	2	1	1	TRUE		8.91931	0.701493	160.232	1.07833	110.59	1.39286	0	14.2762	4.36893	2.32039
2	2	2	2	2	1	1	TRUE		12.6043	0.809053	233.249	1.52764	79.4599	2.46429	0	16.4867	4.27928	1.9009
2	1	2	2	2	1	3	FALSE		15.8429	1.07343	426.989	1.8072	112.045	1.57143	0	25.2364	4.55882	1.78431
2	1	2	2	2	2	2	FALSE	0	1.00022	-0.110826	-12.3484	0.339475	92.1283	1.39286	0	22.9867	3.02113	1.78169	upper-middle
2	2	2	2	2	1	1	FALSE	0	5.73387	0.480795	97.7551	0.389398	114.869	3.67857	0	14.1962	3.016	1.704
2	1	2	2	2	1	2	FALSE	0	3.0313	0.360221	45.8947	0.379413	101.185	0.321429	0	22.5681	3.59783	2.18478
2	2	2	2	1	1	1	FALSE		5.90805	0.477694	102.132	0.78878	114.07	0.571429	0	17.8832	3.62121	2.02273	upper-middle
2	1	2	2	2	2	1	FALSE		6.4244	0.661251	134.23	0.908595	78.9137	2.35714	0	23.9691	3.8866	1.94845	upper-middle
2	2	2	2	1	1	1	FALSE		2.623	0.165356	23.2583	0.229645	107.317	0.571429	0	14.2155	2.57692	1.4	upper-middle
2	1	2	2	2	1	3	FALSE		4.91958	1.09943	460.232	2.52609	110.105	2.60714	0	21.5594	5.02913	1.57282
2	1	1	2	2	1	2	FALSE		4.72785	0.519922	136.502	0.648996	112.694	0.428571	0	26.5851	3.10458	1.67974	upper-middle
2	1	1	2	2	1	1	FALSE		7.50779	0.723698	160.778	0.718888	122.128	3.28571	0	26.2209	3.05155	1.30928
2	2	1	2	1	1	1	FALSE							5.75	0	16.9006			low
2	2	2	2	1	2	1	FALSE		3.55812	0.295923	41.1009	0.619043	116.368	7.25	0	17.9052	3.6789	2.11009	upper-middle
2	2	2	2	2	1	1	FALSE		11.6411	0.779863	234.698	1.67741	113.369	1.46429	0	21.408	4.17355	1.78512
2	2	1	2	1	1	3	FALSE		5.71889	0.51843	139.382	0.808749	106.588	6.42857	0	12.144	2.72611	1.21019	upper-middle
2	1	1	2	2	2	1	FALSE		3.04237	0.387253	60.5699	0.489243	87.843	2.60714	0	20.3335	3.72477	2.27523	low-middle
2	1	2	2	2	2	3	FALSE							1.21429	0	23.1759			low-middle
2	2	1	2	2	1	1	FALSE	1						2.42857	0	15.985
2	1	1	2	2	2	2	TRUE							1.46429	0	20.2907			low-middle
2	2	1	2	2	1	1	FALSE		10.4704	0.702976	185.912	1.12825	89.5266	6.60714	0	15.6844	4.51261	2.56303	low-middle
2	1	1	2	2	2	1	FALSE		10.5353	0.865371	232.347	1.20813	104.852	2.57143	0	21.6894	4.34737	2.07368	low-middle
2	2	1	2	2	1	1	FALSE	0	6.43277	0.505747	87.6653	0.658981	109.167	2.32143	0	15.4098	3.15534	1.51456	low
2	2	1	2	1	1	1	TRUE		4.66815	0.42674	93.573	0.639012	105.762	3.57143	0	16.957	3.14483	1.70345	low
2	2	1	2	1	1	1	FALSE	0	7.76167	0.630217	146.363	1.11827	110.039	6.5	0	16.2412	3.75	1.78448	low-middle
2	2	1	2	2	1	1	FALSE		8.24659	0.589303	145.881	0.978487	87.8641	0.928571	0	11.8897	3.83206	2.08397
2	2	2	2	2	1	1	TRUE	0	3.39985	0.252053	38.5759	0.499228	102.392	4.32143	0	17.6445	3.10236	1.70866
2	1	2	2	2	2	2	TRUE							2.32143	0	22.7594
2	2	1	2	2	1	1	FALSE		3.56543	0.328622	49.7899	0.67895	104.392	1.42857	0	13.8339	2.69298	1.09649
2	1	1	2	2	2	2	FALSE	0	2.73258	0.311003	56.5654	0.479259	120.168	1.17857	0	21.8049	3.15	1.80714	upper-middle
2	2	1	2	2	1	1	FALSE		2.77612	0.164475	20.0875	0.56912	116.453	4.21429	0	16.2383	2.97345	1.46903	low-middle
2	1	1	2	2	2	1	FALSE		0.934828	-0.0945192	-15.7071	0.449305	104.625	1.46429	0	20.0793	2.19712	0.980769	low-middle
2	2	1	2	2	1	1	FALSE		2.83122	0.133677	21.5704	0.56912	109.299	1.25	0	17.8067	3.2	1.83226	low-middle
2	1	2	2	3	2	2	FALSE							5.46429	0	28.7068
2	1	1	2	2	1	2	FALSE		1.63019	0.122175	21.7002	0.609058	110.647	1.21429	0	19.6175	3.16763	1.81503
2	2	1	2	2	1	1	FALSE	0	7.18688	0.541888	123.644	0.698919	121.492	2.46429	0	18.2375	3.91473	2.37209	low
2	2	2	2	2	1	1	FALSE		41.9291	1.31293	475.676	3.25497	96.9694	2.46429	0	16.4892	8.66667	2.49206	low-middle
2	2	2	2	2	2	2	FALSE	0	3.56402	0.269255	42.1157	0.489243	107.072	1.35714	0	13.0707	3.70079	2.31496
2	2	2	1	2	2	1	FALSE		3.38402	0.207453	34.2809	0.419351	72.0015	4.10714	0	18.8579	4.0069	2.71724	low-middle
2	1	2	2	2	2	1	FALSE		6.74708	0.677191	155.147	0.958517	80.986	0.214286	0	24.7753	6.15888	4.26168
2	2	2	2	2	1	1	FALSE		2.43204	0.0865144	13.1069	0.359444	106.528	2.53571	0	15.8029	3.84416	2.61039	upper-middle
2	2	2	2	1	1		FALSE	0	5.33618	0.400723	77.8522	0.639012	105.937	2.42857	0	16.0411	3.54135	2.06015	low-middle
2	1	2	2	2	2	3	FALSE		3.79017	0.471855	131.934	0.798764	91.241	0.214286	0	19.649	2.84483	1.38506	upper-middle
2	1	2	2	2	2		FALSE							0	0	21.5875
2	1	2	2	2	2	1	FALSE	0						4.53571	0	19.4423
2	2	1	2	1	1	1	FALSE	0	2.92484	0.177022	29.9211	0.469274	112.091	4.75	0	11.6393	3.48701	2.18182
2	1	2	2	2	2	2	TRUE		17.2238	1.13455	463.32	3.32486	123.498	1.25	0	23.4713	6.63158	2.12632
2	2	2	2	2	1	1	FALSE							2.35714	0	17.804
2	1	1	2	2	2	1	FALSE	0						4.5	0	22.2635
2	1	1	2	2	2	1	FALSE	0	19.0013	1.15803	465.251	3.21503	112.26	3.35714	0	25.1482	7.62222	3.04444	upper-middle
2	1	1	2	2	2	1	FALSE	0	3.10183	0.364769	48.2762	0.319506	98.2305	1.42857	0	25.9628	5.12632	3.78947	low-middle
2	2	1	2	1	1	1	FALSE		2.10581	0.0130596	1.52048	0.189707	89.22	3.78571	0	17.1024	3.44186	2.29457	low-middle
2	2	2	2	2	1	1	FALSE		2.44144	0.119607	16.4041	0.429336	110.59	0.5	0	13.51	3.04478	1.72388	low-middle
2	1	2	2	2	1	1	FALSE	0	2.49996	0.322795	46.4106	0.629027	98.0869	0.642857	0	17.9868	3.88073	2.30275	low-middle
2	1	2	2	2	2	1	FALSE	0	2.23187	0.246278	42.1328	0.589089	11.9451	1.75	0	20.3978	3.91608	2.5035	upper-middle
2	1	2	2	2	2	1	FALSE							0.5	0	19.9464			low-middle
2	1	2	2	2	2	1	FALSE		13.7263	1.00847	450.965	4.18353	110.784	1.42857	0	24.2352	7.64567	3.34646
2	2	2	2	2	1	1	FALSE		4.67643	0.400134	109.215	0.798764	88.3118	3.46429	0	15.6314	2.90374	1.47594	upper-middle
2	1	2	2	2	1	1	FALSE	0	13.1707	0.980704	248.034	1.19815	102.925	0.428571	0	23.607	4.85333	2.25333	upper-middle
2	1	2	2	2	2	1	FALSE	0						3.46429	0	21.5039
2	1	2	2	2	2	2	FALSE		2.72872	0.316247	55.841	0.658981	96.5324	0.428571	0	24.6738	3.39259	1.9037
2	2	2	2	2	1	1	TRUE		7.86966	0.657555	161.52	1.02841	106.231	1.53571	0	19.2872	5.0678	3.19492
2	1	1	2	2	2	3	TRUE		3.41867	0.439403	94.6185	1.07833	108.723	0.464286	0	20.877	4.24286	2.47143	low-middle
2	2	1	2	2	1	1	FALSE		1.34935	-0.0777478	-10.0625	0.179722	109.903	0.571429	0	13.9033	2.89937	1.78616	low-middle
2	1	1	2	2	2	2	FALSE	0	0.931749	-0.131426	-15.3244	0.499228	95.5664	1.60714	0	19.7933	2.38816	1.05921	low-middle
2	1	1	2	2	2	1	FALSE							0.464286	0	21.5951
2	2	1	2	2	1	1	TRUE	0	2.43633	0.111143	20.3813	0.459289	110.73	0.392857	0	19.9385	2.52486	1.27072
2	1	1	2	2	2	2	TRUE		2.44892	0.300784	33.167	0.379413	91.6194	1.35714	0	19.0167	3.51163	2.06977	low-middle
2	1	1	2	2	2	1	FALSE		2.27182	0.320512	43.4175	0.599073	93.0315	1.32143	0	17.096	3.63107	2.04854	low-middle
2	1	1	2	2	2	1	FALSE	0						0.607143	0	22.6373			low-middle
2	2	1	2	2	1	1	FALSE	0	4.77357	0.376768	54.9219	0.648996	106.172	1.25	0	17.9602	3.83495	2.20388	low-middle
2	2	1	2	2	1	1	TRUE	0						0.642857	0	13.9041			low
2	2	1	2	2	1	1	FALSE		5.22644	0.434201	92.8486	0.658981	95.7386	3.28571	0	12.7503	4.16429	2.69286	low-middle
2	2	1	2	1	1	1	FALSE		5.90846	0.455549	78.7679	0.778795	99.8942	3.82143	0	16.4132	3.85455	2.14545	low-middle
2	1	1	2	2	2	3	FALSE	0	2.70792	0.330766	53.7807	0.559135	97.6584	3.64286	0	20.8563	3.54098	2.08197	low-middle
2	1	2	2	2	2	1	FALSE	0						2.53571	0	26.3631			low-middle
2	1	2	2	2	2	2	FALSE		3.8429	0.429198	79.4444	0.648996	82.4235	3.42857	0	29.4973	4.05738	2.52459	upper-middle
2	2	1	2	1	1	1	FALSE	0	2.75956	0.234348	42.8093	0.589089	109.299	4.71429	0	14.4878	2.92258	1.54194
2	2	1	2	2	1	1	FALSE		7.39691	0.568088	105.252	0.718888	105.359	2.39286	0	16.8225	4.47525	2.76238	upper-middle
2	1	2	2	2	2	3	FALSE	0						1.5	0	21.5901			upper-middle
2	2	2	2	2	1	1	FALSE	0	1.34014	-0.129204	-17.7845	0.249614	107.317	2.53571	0	13.5524	2.06145	0.921788	low
2	2	1	2	2	1	1	FALSE		4.34767	0.381005	55.308	0.519197	108.644	2.57143	0	15.574	4.10784	2.59804	low-middle
2	1	1	2	1	2	1	FALSE		1.3882	0.0710905	9.88827	0.359444	107.834	0.785714	0	19.5898	2.89583	1.64583
2	2	2	2	2	1	1	FALSE	0	2.98601	0.195219	38.1283	0.658981	110.521	0.321429	0	15.9312	2.7931	1.41379
2	1	2	2	2	2	1	FALSE							2.53571	0	19.9586
2	1	2	2	2	2	1	FALSE							0.464286	0	23.2466			upper-middle
2	2	2	2	2	1	3	FALSE		3.12568	0.232508	42.9221	0.768811	100.651	2.5	0	14.1461	3.01274	1.52229
2	2	2	2	2	1	1	FALSE		3.52044	0.272482	55.2636	0.738857	76.8225	2.42857	0	15.3339	2.59146	1.14024
2	1	1	2	2	2	3	FALSE		2.17846	0.208315	53.9481	0.828718	119.717	1.57143	0	21.9682	2.77533	1.40969	upper-middle
2	2	1	2	2	1	1	FALSE							1.35714	0	13.2702			upper-middle
2	2	1	2	2	1	2	TRUE							1.67857	0	12.0751			upper-middle
2	2	1	2	2	1	1	FALSE		2.55975	0.134912	17.723	0.389398	87.1269	1.28571	0	14.1193	2.94444	1.63492
2	1	2	2	2	2	3	FALSE		2.77385	0.302229	37.2706	0.429336	89.7558	1	0	23.4209	5.29167	3.84375
2	2	1	2	2	1	1	FALSE	0	4.02141	0.288273	47.6509	0.888625	107.256	3.57143	0	15.554	4.45802	2.77863	upper-middle
2	1	1	2	2	2	2	TRUE		5.28532	0.586804	161.328	0.918579	102.724	0.142857	0	22.3493	3.21233	1.58219
2	2	1	2	2	1	1	FALSE	0	3.03844	0.210127	37.0007	0.469274	105.074	4.35714	0	12.5845	2.22727	0.922078
2	1	1	2	2	1	1	FALSE		1.8138	0.150638	20.4907	0.409367	90.9904	1.46429	0	20.5249	3.0625	1.74219	upper-middle
2	2	1	2	2	1	1	FALSE	0						3.57143	0	17.2759			upper-middle
2	2	1	2	1	1		FALSE	0	2.43285	0.156101	25.3835	0.389398	110.382	5.57143	0	14.6561	3.17105	1.91447
2	1	1	2	2	1	1	FALSE							1.17857	0	25.422
2	2	1	2	2	1	1	FALSE		13.91	0.878311	392.367	2.22656	109.971	1.32143	0	15.6595	3.92258	1.48387
2	2	1	2	1	1	1	FALSE							0.785714	0	15.1017			upper-middle
2	2	1	2	2	1	1	FALSE	0	2.42468	0.132212	19.51	0.399382	113.523	2.35714	0	16.9883	2.57746	1.29577	low-middle
2	1	2	2	2	1	2	FALSE	0	7.23518	0.730195	157.013	1.41781	99.8356	0.357143	0	22.8457	4.78495	2.25806	upper-middle
2	2	1	2	2	1	1	TRUE	0	8.62994	0.621026	159.541	1.31796	110.73	11.5714	1	20.9714	4.4	2.38462
2	2	1	2	2	1	1	FALSE		5.52621	0.438648	64.7043	0.908595	105.018	1.39286	0	16.0764	5.35417	3.40625	low-middle
2	1	1	2	2	1	1	FALSE		3.00338	0.340567	51.9459	0.449305	104.625	2.35714	0	23.7151	3.45133	2.0531	low-middle
2	2	1	2	2	1	1	FALSE		5.68752	0.455355	70.1268	0.639012	99.7067	0.392857	0	15.7541	2.61224	0.959184	low-middle
2	2	1	2	2	2	1	FALSE		1.90897	-0.00419566	-0.60136	0.409367	115.114	3.35714	0	14.3637	2.61728	1.3642	upper-middle
2	2	1	2	2	2	1	FALSE	0	2.33384	0.0932104	12.4782	0.379413	109.768	0.571429	0	17.7328	3.24444	1.96296	low-middle
2	1	1	1	1	2	1	TRUE							8	1	18.9744
2	1	1	2	2	1	1	FALSE		7.24266	0.702304	180.876	0.818734	103.139	0.321429	0	24.0328	3.88793	2.18103	low-middle
2	2	1	2	2	1	1	FALSE	0	2.89402	0.176577	22.469	0.339475	106.29	1.32143	0	18.8526	3.88793	2.59483	low-middle
2	2	2	2	2	1	1	FALSE	0		0.656704	131.076	0.798764	111.011	1.28571	0	15.9428	4.67708	2.84375	low-middle
2	2	2	1	2	2	1	TRUE		2.16517	0.0771647	10.6605	0.45929	97.8664	1.42857	0	13.2023	2.6831	1.35915	low
2	1	2	2	2	2	1	FALSE							1.28571	0	26.9412
2	1	1	2	2	2	3	FALSE		1.2594	0.221227	40.2672	0.56912	105.893	3.42857	0	42.0519	2.98726	1.6242
2	2	2	2	2	1	1	FALSE		3.43122	0.264288	35.9039	0.529181	102.984	1.39286	0	14.2386	3.98198	2.5045
2	2	1	2	2	1	1	FALSE	1	1.56776	-0.0647769	-7.97144	0.299537	105.878	3.25	0	15.0547	2.8255	1.62416
2	2	2	2	2	1	1	FALSE		6.90524	0.580045	139.574	0.78878	107.194	5.5	0	13.2882	3.17829	1.56589
2	2	1	2	2	1	1	FALSE	1	5.3302	0.397363	64.7214	0.429336	106.113	2	0	16.8747	3.46429	2.08036	low-middle
2	2	1	2	1	1	1	FALSE	0	3.38226	0.292275	53.75	0.589089	105.995	2.71429	0	11.1234	3.71034	2.30345
2	2	1	2	1	1	1	FALSE	0	10.6241	0.74611	167.745	1.25805	110.94	4.53571	0	16.9715	4.66316	2.33684	low-middle
2	2	1	2	1	1	1	FALSE							1.57143	0	14.0745
2	2	2	2	2	1	1	FALSE		4.24649	0.332678	79.5606	1.01842	83.0651	2.60714	0	15.82	2.84916	1.27933
2	2	2	2	2	1	1	FALSE		3.51052	0.263311	37.0144	0.469274	111.799	1.57143	0	19.4462	4.26087	2.85217	upper-middle
2	2	1	2	1	1	2	FALSE		4.19414	0.324893	55.0039	0.579104	108.45	2.57143	0	17.9904	3.48438	2.03125	low
2	2	1	2	2	1	1	FALSE		2.17202	0.0746117	12.0135	0.539166	104.681	3.57143	0	14.499	3.01807	1.69277	low-middle
2	1	1	2	2	1	1	FALSE		2.02598	0.190334	29.5179	0.738857	109.177	1.46429	0	20.7338	4.06475	2.53237	low
2	2	1	2	1	1	1	FALSE		4.32602	0.387374	68.9377	0.56912	103.583	1.75	0	15.7927	4	2.54032
2	1	1	2	2	2	2	FALSE	1	3.29189	0.412319	62.3877	0.658981	92.3847	3.75	0	23.7614	3.83333	2.18627
2	2	1	2	1	1	3	FALSE							3.53571	0	12.4777			upper-middle
2	2	1	2	1	1	1	TRUE	0	4.70337	0.393645	71.2065	0.599073	104.849	4.57143	0	14.3347	3.472	1.992	upper-middle
2	1	1	2	2	2	1	FALSE		6.34991	0.684523	161.455	1.10829	112.913	0.392857	0	19.1383	3.90826	1.88991
2	1	1	2	2	1	3	FALSE							1.39286	0	24.555
2	1	1	2	2	2	1	FALSE	0	3.46354	0.396602	59.3467	0.339475	116.715	2.28571	0	22.3191	3.69903	2.36893
2	2	1	2	1	1	1	FALSE	0	1.8659	-0.0157734	-2.25852	0.289552	94.1974	0.607143	0	17.2128	2.79878	1.62195
2	1	2	2	2	1	3	FALSE		2.8018	0.309443	58.1747	0.609058	109.837	12.7143	1	27.2253	3.75862	2.33793	low
2	2	2	2	1	1	1	FALSE	1	2.51047	0.0969799	12.7516	0.539166	112.911	3.96429	0	15.3929	3.01515	1.60606
2	1	2	2	2	2	3	FALSE							2.78571	0	24.149			upper-middle
2	1	2	2	2	2	3	FALSE		1.58828	0.0694105	11.2413	0.409367	120.81	3.5	0	24.8023	3.26786	2.02381	low-middle
2	2	2	2	1	1	1	FALSE	0	3.48919	0.260739	40.3458	0.968502	96.4384	0.857143	0	16.8561	2.96063	1.19685	low-middle
2	2	2	2	2	1	1	FALSE	0	0.930267	-0.310554	-32.347	0.369429	108.322	5.39286	0	13.4383	2.30488	1.07927	upper-middle
2	2	1	2	1	1	1	FALSE	0	3.0023	0.198991	35.4563	0.579104	88.462	0.571429	0	16.1659	3.79747	2.43038	low-middle
2	1	1	2	2	2	2	FALSE		1.60912	0.0982553	16.6638	0.559135	107.96	5.53571	0	21.8112	2.62941	1.3	low
2	2	1	2	1	1	1	FALSE	1	5.64928	0.447655	96.7745	1.24807	107.441	5.67857	0	13.2194	4.39568	2.4964	low
2	1	1	2	1	2	3	FALSE		1.14135	-0.0400599	-6.32795	0.619042	105.6	4.71429	0	22.9592	2.56452	1.23118	low
2	2	1	2	2	1	1	FALSE		5.66758	0.49492	99.2996	0.708904	100.082	3.5	0	17.6079	3.80165	2.21488
2	2	1	2	2	1	1	FALSE	0	4.39181	0.352154	78.6586	0.56912	106.29	2.5	0	13.4003	2.70552	1.35583
2	2	2	2	2	1	1	FALSE		1.68764	-0.094037	-11.1252	0.309521	108.904	7.57143	0	14.0374	2.97297	1.76351	low-middle
2	2	1	2	2	1	1	TRUE		2.34862	0.0305461	3.96692	0.489243	108.579	3.46429	0	14.65	2.80851	1.46099	low
2	1	2	2	2	1	1	FALSE	0	3.36798	0.39687	91.7074	0.569119	107.461	0.214286	0	22.4345	2.41509	1.0566	upper-middle
2	2	1	2	1	1	1	FALSE		3.37768	0.252127	35.8561	0.419351	117.323	3	0	10.6861	3.77119	2.41525	low-middle
2	1	1	2	2	2	1	FALSE		15.6456	1.05644	381.02	2.0069	117.211	1.53571	0	23.8759	5.33684	2.22105	low-middle
2	1	1	2	1	2	1	FALSE		6.24812	0.649545	125.653	0.778795	110.375	3.53571	0	24.4507	4.60638	2.7766
2	1	1	2	2	2	2	FALSE							0.392857	0	21.4734
2	1	1	2	2	2	2	FALSE		10.0068	0.889926	263.659	1.16819	109.837	0.392857	0	22.8847	5.16832	3.0099	low-middle
2	2	1	2	2	1	1	FALSE	0	4.61602	0.363601	64.7384	0.479259	104.188	2.46429	0	17.6774	3.5625	2.1875	low-middle
2	2	1	2	2	1	1	FALSE		5.00058	0.385589	73.4274	0.708903	106.469	3.64286	0	15.8351	3.18045	1.64662	low-middle
2	2	1	2	1	1	1	FALSE		6.40519	0.518401	117.176	0.758826	107.072	0.392857	0	16.1552	3.56818	1.99242	low
2	1	1	2	1	2	1	TRUE		1.23981	0.0371412	6.96347	0.619042	108.595	3.39286	0	18.0187	2.44554	1.13861	low-middle
2	2	1	2	2	1	1	FALSE		1.35585	-0.136708	-16.37	0.489243	105.074	0.357143	0	14.4856	2.11465	0.802548
2	1	1	2	2	1	1	FALSE	0	4.39329	0.511953	143.373	1.03839	100.431	1.32143	0	23.7859	3.53333	1.90303
2	1	2	2	2	2	1	TRUE							1.53571	0	23.5319
2	2	2	2	2	1	1	FALSE		2.39313	0.0895032	14.6684	0.529182	108.839	1.46429	0	14.7207	2.98795	1.66867	upper-middle
2	2	2	2	1	1	1	FALSE	0						10	1	16.9684
2	1	2	2	2	2	3	TRUE		1.5046	0.0799465	11.1593	0.399382	101.642	3.32143	0	21.7348	2.88811	1.60839	upper-middle
2	1	2	2	2	2	1	FALSE		1.3011	0.038002	4.4487	0.379413	107.215	0.678571	0	17.3165	2.07143	0.769841	low-middle
2	2	2	2	2	1	1	TRUE							0.535714	0	14.2995			upper-middle
2	2	1	2	1	1	1	FALSE		3.71385	0.245267	37.8037	0.439321	116.282	0.392857	0	16.1623	3.34109	2	low-middle
2	1	1	2	1	2	1	FALSE	0	3.70475	0.446749	88.1334	0.778795	122.033	5.42857	0	25.412	3.86614	2.25197	low
2	2	1	2	1	2	1	FALSE		4.62114	0.410462	64.3831	0.589089	114.307	7.64286	0	12.425	4.15094	2.59434
2	1	1	2	1	2	3	FALSE		4.67267	0.557297	101.712	0.928564	104.457	3.60714	0	22.9594	4.73267	2.81188	low
2	2	2	2	2	1	1	FALSE							2.35714	0	20.2049			low-middle
2	2	2	2	2	1	1	FALSE		12.0007	0.772224	150.029	1.21812	98.7787	0.607143	0	20.0217	6.74684	4.20253
2	2	1	2	2	1	1	FALSE		2.04047	0.0531172	7.2334	0.439321	112.018	1.35714	0	13.9942	2.42361	1.11806	upper-middle
2	1	1	2	2	2	2	FALSE							1.35714	0	22.9768			low-middle
2	2	1	2	1	1	1	FALSE	1	3.69889	0.287989	45.0439	0.529181	90.9301	5	0	17.4565	4.46774	3.04032	low-middle
2	1	1	2	2	2	1	FALSE	0	4.93916	0.563243	101.599	0.629027	105.893	1.35714	0	20.4553	3.75758	2.12121	low
2	1	1	2	2	1	3	FALSE		1.3913	0.01558	2.2141	0.249614	104.122	0.5	0	24.7163	3.66242	2.50318	low
2	2	1	2	2	1	1	FALSE	0						1.14286	0	13.7588			upper-middle
2	2	1	2	2	1	1	TRUE		3.25407	0.24943	45.2387	0.539166	99.8942	0.571429	0	12.3163	3.71523	2.35762	low-middle
2	2	1	2	2	1	1	FALSE	0						5.32143	0	15.2332			low-middle
2	1	1	2	2	2	1	FALSE		1.91645	0.203015	31.0623	0.629027	104.909	1.28571	0	22.573	3.40741	1.94074
2	2	1	2	2	1	1	FALSE		2.80068	0.149802	19.879	0.389397	120.788	2.35714	0	14.483	3.104	1.792	low-middle
2	2	1	2	1	1	1	FALSE		3.59484	0.292695	46.4277	0.629027	114.788	4.92857	0	15.3356	3.648	2.144	low-middle
2	1	1	2	2	2	1	FALSE		2.67096	0.301243	48.6965	0.539166	106.011	1.46429	0	24.3912	3.44444	2.01587	low-middle
2	1	1	2	1	2	2	FALSE	0	3.46255	0.421043	96.6789	0.748842	104.625	0.5	0	23.9561	3.40523	1.91503	low-middle
2	2	1	2	1	1	1	FALSE		9.80912	0.695236	197.096	1.16819	111.726	1.46429	0	16.3144	3.95349	2.04651	low-middle
2	1	1	2	2	1	1	FALSE		2.71621	0.313709	52.3491	0.539166	105.952	0.285714	0	25.7491	3.32812	1.90625	upper-middle
2	1	1	2	2	1	3	FALSE		1.35546	0.0417006	5.91451	0.509213	118.055	0.5	0	22.1477	2.90132	1.56579
2	2	1	2	1	1	1	FALSE		4.56312	0.353881	67.0721	0.818733	109.233	8.75	1	18.1343	3.65217	2.05797
2	1	1	2	2	1	1	FALSE		2.05088	0.196719	22.5647	0.239629	116.797	1.39286	0	22.5639	2.30392	1.06863	low-middle
2	2	1	2	2	1	1	TRUE	0	2.71083	0.177599	26.1387	0.499228	114.467	0.392857	0	15.6232	2.85075	1.47761	low-middle
2	2	1	2	1	1	1	FALSE		18.2954	0.991278	356.805	1.937	108.839	0	0	15.3399	5.48571	2.6381
2	2	1	2	2	1	1	FALSE		3.13752	0.204815	28.6158	0.439321	117.06	1.57143	0	16.1715	2.90244	1.54472	low-middle
2	2	1	2	2	1	1	FALSE		6.6075	0.51251	87.0537	0.549151	109.432	1.42857	0	15.495	4.13	2.58	low-middle
2	2	1	2	2	1	1	FALSE		2.23361	0.0939534	13.4281	0.389398	93.195	3.28571	0	15.0824	3.15278	1.88194	upper-middle
2	2	1	2	1	1	1	FALSE		3.67541	0.246278	38.3025	0.509212	107.815	2.5	0	12.143	3.75385	2.36154	low-middle
2	2	1	2	1	1	1	FALSE		2.1811	0.0805294	10.9338	0.269583	116.625	5.78571	0	15.9892	2.78417	1.58993	low-middle
2	1	2	2	2	2	1	FALSE		4.53863	0.521073	103.885	0.758826	114.031	1.57143	0	23.5554	3.68966	2.03448	upper-middle
2	1	2	2	2	2	1	FALSE		3.70002	0.449444	79.8784	0.339475	103.956	1.28571	0	25.3993	3.20175	1.90351
2	2	2	2	2	1	1	FALSE							1.25	0	15.7002			upper-middle
2	1	2	2	2	2	2	FALSE	0	9.98124	0.873723	257.577	1.34792	108.339	0.25	0	26.1917	5.5534	3.24272	upper-middle
2	2	2	2	2	1	1	FALSE		7.78119	0.638765	141.101	0.978486	105.762	1.42857	0	13.08	3.82569	1.92661
2	1	2	2	2	1	1	FALSE		12.9921	0.961256	333.41	2.46619	104.066	0.714286	0	25.3283	5.81132	2.48113
2	2	2	2	2	1	1	FALSE		2.22526	0.087553	14.0568	0.539166	115.032	1.32143	0	12.3692	2.60123	1.26994
2	2	2	2	2	1	1	FALSE		4.09176	0.353435	62.5824	0.449305	107.379	1.39286	0	15.4346	3.46512	2.11628	upper-middle
2	1	1	2	2	2	2	FALSE		3.16445	0.375373	89.6163	0.738857	122.709	0.285714	0	23.9227	4.09467	2.6568
2	1	1	2	2	2	2	FALSE		0.923533	-0.0920764	-12.5397	0.599073	109.704	3.46429	0	19.1245	1.71765	0.364706	low-middle
2	1	1	2	2	2	1	FALSE							1.39286	0	25.1953			upper-middle
2	2	1	2	1	1	1	FALSE	0	1.78659	-0.0541091	-6.10585	0.309521	115.692	1.39286	0	14.5737	2.56296	1.33333	low-middle
2	1	1	2	2	1	1	FALSE	1	4.54606	0.559614	128.841	0.858672	115.663	0.285714	0	20.5481	3.40157	1.72441	low-middle
2	2	1	2	2	1	1	FALSE		3.92744	0.318024	45.0268	0.539166	113.369	2.53571	0	14.353	3.10185	1.60185	upper-middle
2	1	1	2	2	2	1	FALSE	0						0.392857	0	22.3225
2	2	1	2	1	1	1	FALSE		7.74976	0.632696	139.83	0.778795	110.039	1	0	16.027	3.99091	2.28182
2	1	2	2	3	2	1	FALSE	0	6.71201	0.693781	136.932	1.00844	92.3847	0.285714	0	26.2193	4.9	2.77778
2	2	2	2	1	1	1	FALSE		3.36177	0.254103	43.9027	0.529181	111.081	2.53571	0	12.3256	2.7972	1.42657
2	1	2	2	2	2	1	FALSE		7.79382	0.76279	207.199	1.13824	105.253	1.53571	0	22.3311	4.09821	2.08036
2	1	2	2	2	2	2	FALSE		4.65928	0.531991	93.7472	0.868657	103.193	1.42857	0	23.3013	5.30693	3.44554
2	1	1	2	2	2	1	FALSE							1.42857	0	22.3127			low-middle
2	2	1	2	2	1	1	FALSE	0	3.23425	0.223141	34.4894	0.718888	90.4578	5.46429	0	15.5741	3.32331	1.78195	upper-middle
2	1	2	2	2	1	1	FALSE		5.79275	0.622099	107.117	0.599073	108.788	2.46429	0	25.1963	4.52874	2.83908
2	2	2	2	2	1	1	FALSE		8.26168	0.624799	146.476	1.10829	115.692	2.35714	0	14.4752	3.70339	1.76271
2	2	2	2	2	1	1	FALSE	0						0.357143	0	15.3857			low-middle
2	1	2	2	2	2	2	FALSE		8.87996	0.809156	256.436	1.44776	70.6384	1.35714	0	21.3626	4.31148	2.12295
2	2	1	2	1	1	1	FALSE		3.43871	0.240386	40.2501	0.539166	120.988	1.46429	0	15.1895	3.15603	1.77305
2	2	1	2	2	1	1	FALSE		3.68514	0.297068	50.4186	0.509213	92.8651	1.25	0	14.2663	2.85714	1.47368
2	2	1	2	2	1	1	FALSE							1.46429	0	15.9517
2	1	1	2	2	2	2	FALSE		2.4813	0.282395	45.2694	0.589088	99.2464	0.392857	0	22.1544	4.13281	2.67188	low-middle
2	1	2	2	2	1	1	FALSE		3.12053	0.343451	61.4241	0.559135	103.845	1.5	0	22.0285	3.01515	1.59091	low-middle
2	2	2	2	2	1	1	FALSE		2.04392	0.00156631	0.235756	0.409367	108.644	1.46429	0	17.7404	2.42604	1.18343	upper-middle
2	2	2	2	1	1	1	FALSE		3.01132	0.160649	22.9849	0.529181	119.715	1.71429	0	16.1957	2.27068	0.87218	low
2	1	2	2	2	2	1	FALSE							0.535714	0	22.4714
2	1	2	2	2	2	1	FALSE		8.13291	0.778928	189.596	1.21812	115.267	0.5	0	22.6675	5.05102	2.80612	upper-middle
2	2	1	2	2	1	1	FALSE	0	4.85426	0.394376	62.8387	0.698919	115.609	9.46429	1	17.0388	4.65455	3.01818	low-middle
2	2	1	2	1	1	1	FALSE		5.30273	0.423273	81.5526	0.609058	109.499	4.82143	0	17.6046	2.96875	1.49219
2	1	1	2	2	1	2	FALSE		2.15241	0.19937	28.3425	0.449305	104.795	1.5	0	25.1644	3.07143	1.71429
2	1	1	2	1	2	1	FALSE							2.42857	0	24.4848			low-middle
2	2	1	2	1	1	1	FALSE		3.03586	0.18996	31.3527	0.359444	94.1974	0.321429	0	15.1275	2.33784	1.09459	upper-middle
2	2	1	2	2	1	1	FALSE	0	8.35067	0.63373	145.365	1.06835	107.317	2.32143	0	15.2315	4.44737	2.50877	low-middle
2	1	1	2	2	2	1	FALSE		1.33829	0.0332125	4.75621	0.489243	113.43	2.39286	0	21.7003	3.19355	1.87742	low-middle
2	2	1	2	1	1	1	FALSE	0						12.6429	1	16.1944			low
2	2	1	2	2	1	1	FALSE		2.92961	0.192482	22.1786	0.309521	108.774	3.46429	0	17.6961	3.34951	2.04854	low-middle
2	2	1	2	2	1	1	FALSE		2.28779	0.121339	16.1786	0.369429	104.392	0.25	0	14.4016	2.74615	1.46154	upper-middle
2	1	2	2	2	2	3	FALSE		18.5516	1.12628	406.12	1.81719	109.571	2.35714	0	24.9003	5.68235	2.54118
2	1	2	2	2	1	1	FALSE	0						1.42857	0	25.1664			upper-middle
2	2	1	2	1	1	1	FALSE	0	4.44936	0.380116	69.1632	0.728873	107.503	6.82143	0	17.3215	3.46875	1.89844	low-middle
2	1	1	2	1	1	1	FALSE		1.42184	0.0697844	10.9031	0.648996	89.2705	4	0	21.403	2.61111	1.20988
2	2	1	2	2	1	1	FALSE		1.62651	-0.0344196	-5.40131	0.470273	110.8	4.60714	0	14.1251	2.98475	1.72821	low
2	1	1	2	1	2	3	FALSE		2.41656	0.268554	57.137	0.822727	111.339	1.53571	0	23.4646	2.86293	1.38635	low-middle
2	1	2	2	2	1	3	FALSE		1.28162	-0.0199899	-2.08426	0.449305	97.8009	0.535714	0	23.1788	3.43333	2.05833	upper-middle
2	1	2	2	2	2	2	FALSE							0.285714	0	26.4659			upper-middle
2	1	1	2	2	2	1	FALSE							0.321429	0	24.1476
2	1	1	2	2	2	2	FALSE		1.46846	0.0699152	10.7903	0.389398	109.439	4.5	0	22.4722	2.525	1.28125
2	2	1	2	2	1	1	TRUE	0	5.22699	0.38825	75.3101	0.728872	109.7	1.82143	0	13.993	3.60741	2.06667	upper-middle
2	2	2	2	2	1	1	FALSE	0	5.4463	0.491791	105.559	0.728872	52.8324	3.32143	0	14.0741	4.14615	2.58462	upper-middle
2	1	1	2	2	2	3	FALSE							1.64286	0	20.3916
2	2	1	2	1	1	1	TRUE	0	6.73458	0.545553	120.265	0.78878	108.258	3.42857	0	14.094	3.04839	1.41129	low
2	1	1	2	2	2	3	TRUE							3	0	23.0276			low
2	1	1	2	2	2	1	FALSE	0						0.357143	0	23.4918			low
2	2	1	2	2	1	1	FALSE	0						5.35714	0	16.8634
2	1	1	2	2	2	3	FALSE							1.57143	0	23.7373			low-middle
2	2	1	2	2	1	1	FALSE		3.3421	0.287058	46.6532	0.728873	116.197	11.3929	1	12.79	3.62016	2.05426	upper-middle
2	2	1	2	2	1	1	TRUE	0	2.7941	0.196111	31.5133	0.648996	114.228	2.5	0	14.5315	3.39161	1.93706	low-middle
2	2	2	2	2	1	1	FALSE		6.34263	0.540353	102.05	0.878641	97.8664	0.428571	0	17.8665	4.73832	2.91589	low-middle
2	2	2	2	3	1	1	FALSE							1.28571	0	15.1456			upper-middle
2	1	2	2	2	2	3	FALSE		2.29703	0.251077	48.9562	0.609058	105.138	0	0	21.068	2.95679	1.58025	upper-middle
2	1	2	2	2	2	2	FALSE	0	10.6259	0.891543	427.331	1.71734	61.852	0.321429	0	23.0255	3.44172	1.3865	low-middle
2	2	1	2	1	1	1	FALSE		1.5096	0.10637	19.6091	0.399382	119.429	0	0	13.5688	2.38251	1.16393
2	1	1	2	2	1	1	FALSE		1.35652	0.0345244	5.20723	0.389398	104.066	2.64286	0	20.7258	2.19632	0.957055	low
2	2	2	2	2	1	1	FALSE							1.42857	0	12.9215			low-middle
2	1	2	2	2	2	1	FALSE		5.54184	0.615971	122.066	1.03839	108.403	0.357143	0	22.9224	3.94059	1.91089	low-middle
2	2	1	2	1	1	1	FALSE	0	2.00677	0.0522425	9.32791	0.648996	105.312	7.5	0	12.9425	2.49735	1.15344	low
2	2	1	2	1	1	1	TRUE	0	18.7579	0.970997	358.028	2.27648	111.016	3.85714	0	14.0614	6.02703	2.97297	low
2	2	1	2	2	1	1	FALSE	0	4.22584	0.353435	62.5824	0.728873	108.403	4.42857	0	13.7906	3.54264	1.97674	low-middle
2	2	1	2	1	1	1	FALSE		2.24119	0.0849986	12.2698	0.429336	98.2703	2.25	0	15.6036	3.11565	1.82313	low-middle
2	2	1	2	1	1	1	FALSE		6.35176	0.513247	101.23	0.728873	106.812	19.6786	1	12.5663	3.5431	1.91379	low
2	2	1	2	1	2	1	TRUE	0	7.57633	0.572614	137.418	0.708903	101.286	7.5	0	17.0452	4.61538	3.06923	low
2	1	1	2	1	2	2	TRUE		1.76006	0.159656	25.0453	0.32949	100.326	3.57143	0	19.0803	3.05479	1.82877	low
2	2	1	2	1	1	1	FALSE	0	2.74823	0.18267	30.0817	0.489243	69.8906	2.60714	0	15.3068	2.83893	1.51007	low-middle
2	1	1	2	2	2	1	FALSE	0	7.79472	0.761816	261.988	1.18816	118.437	2.25	0	23.4608	3.94366	2.10563	low-middle
2	2	1	2	2	1	1	FALSE		3.15997	0.21282	50.053	0.768811	95.5887	0.428571	0	14.0584	2.53171	1.1561	upper-middle
2	1	1	2	2	2	3	FALSE	0	4.62989	0.564749	137.144	0.938548	102.847	1.5	0	19.4812	3.34586	1.6391	upper-middle
2	2	1	2	2	1	1	TRUE		2.40219	0.0974237	15.8267	0.529181	87.1017	3.5	0	15.2252	3.11043	1.78528	upper-middle
2	1	1	2	1	1	1	FALSE		1.65413	0.111431	15.0203	0.319506	79.1337	1.85714	0	21.076	4.08271	2.84211
2	2	1	2	2	1	1	TRUE							3.32143	0	12.872			upper-middle
2	1	1	2	2	2	1	TRUE		6.92415	0.764011	219.042	1.15821	105.741	0.5	0	18.8837	4.11864	2.13559	low-middle
2	2	1	2	1	1	1	TRUE	0	2.76694	0.168336	35.8288	0.848687	87.8428	3.53571	0	12.1381	2.60714	1.17347	low-middle
2	2	2	2	2	1	1	FALSE		5.33997	0.436197	90.8532	0.768811	93.8742	4	0	14.276	4.22059	2.65441
2	1	2	2	2	2	3	FALSE		1.48618	0.073339	10.7254	0.369428	103.893	4.60714	0	22.8459	2.68212	1.43709
2	2	2	1	1	1	1	FALSE	1	3.02487	0.197494	32.0122	0.499228	98.8232	3.85714	0	15.3453	2.79167	1.44444
2	1	2	2	2	2	1	FALSE		1.22036	0.00483366	0.587692	0.389398	94.0892	4.53571	0	18.5674	2.99265	1.70588	low
2	1	1	2	1	2	1	TRUE	0	2.97997	0.400226	66.604	0.489243	104.402	14.5357	1	18.8449	3.54386	2.11404	low
2	2	1	2	1	1	1	FALSE		8.0825	0.58134	129.275	0.499228	107.06	3.82143	0	20.5065	3.57983	2.15966
2	2	1	2	1	1	1	FALSE	0	4.63891	0.397024	84.8362	0.519197	108.866	3.39286	0	15.2916	3.40136	2.04762	low-middle
2	1	1	2	2	2	3	FALSE		7.46919	0.774676	246.653	0.848687	121.178	2.39286	0	19.6793	3.51938	1.86047	low
2	2	1	2	1	1	1	FALSE	0	4.04376	0.337945	54.5529	0.43932	102.659	0.571429	0	12.8749	2.625	1.25833	low-middle
2	2	1	2	1	1	1	FALSE	1	8.70807	0.612622	141.166	0.668965	113.745	8.92857	1	11.0715	4.22881	2.66102	low
2	1	1	2	2	1	1	FALSE	0	6.61114	0.667354	149.339	0.619043	103.614	3.67857	0	23.6679	4.85849	3.27359	low-middle
2	2	1	2	2	1	1	FALSE							4.53571	0	15.5335			low-middle
2	1	2	2	2	1	1	FALSE		4.83806	0.544431	102.436	0.748842	103.949	0.285714	0	21.3592	3.56604	1.85849
2	1	1	2	2	2	1	FALSE							0.392857	0	21.2418			upper-middle
2	2	2	2	1	1	1	FALSE		3.68311	0.233348	41.2	0.529181	106.689	2.60714	0	15.3788	3.90667	2.55333	upper-middle
2	2	2	2	2	1	1	FALSE		3.69865	0.282138	55.8103	0.688934	111.161	2.39286	0	14.2578	3.44304	2.00633	low-middle
2	1	2	1	2	2	1	FALSE	0	5.63564	0.659117	140.264	1.01842	56.6886	2.35714	0	21.1752	4.44118	2.44118	low
2	2	2	1	1	1	1	FALSE		2.10096	0.0376516	4.33594	0.479259	105.783	2.32143	0	14.3866	3.71774	2.33065
2	2	1	2	2	1	1	FALSE	0	7.30943	0.57273	149.1	1.21812	99.7574	5.5	0	14.4739	4.1844	2.31915	low-middle
2	2	2	2	1	1	1	FALSE	0	1.84674	0.021867	3.38948	0.259599	106.021	1.78571	0	11.5214	2.47059	1.31765
2	2	1	2	1	1	1	FALSE	0	3.90408	0.326142	68.6985	0.559135	105.961	11.7857	1	12.2842	3.42767	2.07547
2	1	1	2	2	1	3	FALSE		2.3091	0.237649	34.3117	0.359444	100.931	1.64286	0	23.5265	4.45902	3.16393	low-middle
2	1	2	2	2	2	2	FALSE		2.32787	0.239323	30.3687	0.479259	102.793	1.32143	0	24.7222	3.33645	1.88785
2	2	2	2	2	1	1	FALSE		4.8259	0.353972	68.0698	0.718888	107.883	0.285714	0	18.7011	3.30714	1.79286	low
2	1	1	2	2	1	1	FALSE	0	13.4375	1.01495	342.966	1.84714	90.7273	4.35714	0	22.7604	5.03158	2.08421	low-middle
2	2	1	1	1	1	1	FALSE		21.0169	1.03281	358.896	1.68739	109.066	1	0	15.2742	6.02105	3.24211	low-middle
2	1	1	2	2	2	3	FALSE							0	0	22.7469			upper-middle
2	1	1	2	2	2	1	FALSE		3.18344	0.388866	49.209	0.539166	102.739	1.57143	0	22.4879	3.96591	2.35227
2	1	1	2	2	1	1	FALSE	0	6.61379	0.727154	199.187	0.938548	96.9748	2.71429	0	21.7201	3.67227	1.88235	upper-middle
2	1	1	2	2	2	2	FALSE	0	4.76935	0.549087	131.448	1.04838	105.622	0.25	0	23.0536	5.36567	3.58209
2	1	1	2	2	2		FALSE	1	1.09618	-0.0332795	-4.15826	0.429336	90.1058	1.42857	0	18.8431	2.91781	1.62329
2	2	1	2	1	1	1	FALSE	1	3.01842	0.234435	47.2512	0.798764	97.5419	2.60714	0	12.7759	3.28655	1.81871	low-middle
2	2	1	2	1	1	1	FALSE		13.5134	0.843538	267.602	1.54761	103.948	8.82143	1	17.2022	4.17241	1.83621
2	1	1	1	1	2	1	FALSE	1	1.97626	0.196029	35.6818	0.489243	105.386	4	0	20.6978	2.53704	1.23457	low
2	2	1	2	1	1	1	FALSE	1						5.5	0	14.553			low
2	2	1	2	1	1	1	FALSE		2.10936	0.053031	7.12065	0.319506	105.723	5.46429	0	16.2775	2.62676	1.40141	low-middle
2	1	1	2	2	2	1	FALSE		2.45774	0.284501	44.6578	0.379413	106.403	6.46429	0	20.5222	3.272	1.968	low-middle
2	2	1	2	1	1	1	TRUE		1.43225	0.341738	66.5254	0.758826	104.792	1.39286	0	15.4652	4.70833	3.18056
2	1	1	2	2			TRUE									21.1194
2	1	1	2	2	2	1	FALSE							0.392857	0	20.686			upper-middle
2	2	2	2	2	1	1	FALSE		3.59128	0.275349	57.7579	0.708903	86.517	1.39286	0	12.1474	3.10059	1.68047	low-middle
2	2	2	2	2	1	1	TRUE		1.36354	-0.119192	-17.6069	0.339475	104.339	3.42857	0	10.7407	2.21053	1.03158
2	2	2	2	3	1	1	FALSE		2.63957	0.170164	29.2616	0.45929	94.5532	7	0	12.589	2.9557	1.66456	upper-middle
2	1	2	2	2	2	1	FALSE							0.392857	0	24.5392
2	1	1	2	2	2	1	FALSE	0	17.8984	1.12854	321.919	5.0422	73.318	1.5	0	24.7622	12.3881	3.85075
2	2	1	2	2	1	1	FALSE							2.28571	0	13.3658			low-middle
2	1	1	2	2	2	1	FALSE	0						1.42857	0	18.3381			low-middle
2	2	1	2	2	1	1	FALSE	0	6.64038	0.538759	111.962	1.21812	95.7633	1.39286	0	15.5205	4.5339	2.5	low-middle
2	2	1	2	2	1	1	FALSE		5.13558	0.430379	100.718	0.688934	108.666	0.285714	0	14.5278	3.22727	1.77922	upper-middle
2	2	2	2	2	1	1	FALSE	0	4.29199	0.340477	62.0357	0.718888	96.1143	5.28571	0	14.6464	4.20741	2.67407	upper-middle
2	1	2	2	2	2	1	FALSE		18.4146	1.13914	463.707	1.58754	123.638	0.178571	0	19.8328	4.19149	1.5	low-middle
2	1	1	1	1	1	1	FALSE		7.41137	0.754005	227.458	1.02841	88.886	17	1	21.0875	4.30159	2.48413	low
2	2	1	2	1	1	1	FALSE		3.36882	0.228104	48.8127	0.539166	34.6154	3.71429	0	14.4284	2.7377	1.44262	low-middle
2	1	2	2	2	1	2	FALSE		5.6578	0.611766	155.117	1.16819	99.2841	1.46429	0	24.4026	4.43846	2.53846	upper-middle
2	2	2	2	2	1	1	FALSE		2.07047	0.08722	15.4577	0.738857	90.2936	3.5	0	11.8127	3.22222	1.81111	low-middle
2	1	2	2	2	2	1	FALSE		1.65009	0.11222	17.5317	0.549151	87.5786	1.5	0	19.9803	2.96104	1.6039	low
2	2	1	2	2	1	1	FALSE	0	14.4279	0.847808	287.023	1.66742	87.3968	1.42857	0	15.3111	4.70732	2.34959	low
2	2	1	2	2	1	1	FALSE		10.3023	0.737086	261.667	1.51765	106.505	2.35714	0	14.3539	3.76974	1.76974	low-middle
2	2	1	2	2	1	1	FALSE							2.64286	0	13.2234			low
2	1	2	2	2	2	1	FALSE	0	11.4846	0.932251	338.398	1.8771	108.543	2.53571	0	24.1011	4.47414	1.85345	upper-middle
2	2	1	2	1	1	1	FALSE		3.93834	0.300549	57.0164	0.359444	117.483	0	0	16.3097	3.43919	2.19595	upper-middle
2	1	2	2	1	2	1	FALSE		0.292754	-0.0612747	-8.17986	0.359444	109.068	2.53571	0	17.9422	2.44099	1.21739	low
2	2	2	2	1	1	1	FALSE		2.03121	0.557163	122.807	0.708904	116.067	1	0	15.4286	5.2623	3.68033	low-middle
2	1	2	2	2	2	1	FALSE	0	1.45241	0.588019	96.4978	0.499228	107.518	3.60714	0	18.4218	3.85057	2.27586	low-middle
2	1	2	2	2	2	3	FALSE	0	0.356282	-0.0212506	-3.81659	0.459289	108.543	1.5	0	20.0642	2.74879	1.52657	low-middle
2	2	2	2	2	1	1	TRUE		1.52142	0.394771	89.8247	0.529181	117.483	0.535714	0	16.5138	2.89809	1.56051	low-middle
2	2	1	2	1	1	1	TRUE	0	5.18583	0.404425	83.1141	0.668965	110.445	7.60714	0	15.4821	3.19286	1.71429	upper-middle
2	1	1	2	1	1	1	TRUE	0						2.5	0	18.6116			low-middle
2	2	1	1	1	1	1	FALSE							21.5	1	15.5038			low-middle
2	1	1	2	1	1	1	FALSE							8.67857	1	20.4471
2	1	1	2	1	1	1	FALSE	0						7.46429	0	29.4131
2	2	2	2	2	1	1	FALSE		6.38353	0.512704	109.758	0.808749	99.3818	4.32143	0	15.3091	3.61905	1.97619
2	2	2	2	2	1	1	FALSE		4.19333	0.342636	58.431	0.529181	106.936	2.28571	0	15.0868	3.07143	1.65079
2	2	1	2	2	1	1	FALSE	0	1.09736	0.335398	48.5666	0.389398	105.195	2.71429	0	13.761	3.02778	1.66667
2	2	2	2	1	1	1	FALSE							8	1	16.5858
2	1	1	2	2	1	1	TRUE	0	2.4413	0.299672	56.0187	0.579105	104.231	1.53571	0	18.2959	2.84932	1.45205	low-middle
2	2	1	2	2	1	1	TRUE		2.38646	0.102348	13.7493	0.499228	80.7854	1.42857	0	14.9961	2.64925	1.27612	upper-middle
2	2	1	2	1	1	1	FALSE		16.0749	0.903288	335.309	2.10674	111.016	2.53571	0	15.4764	3.8871	1.18548
2	2	1	2	2	1	1	FALSE		3.83372	0.318024	45.0268	0.439321	109.816	0	0	14.9893	3.53704	2.12963
2	1	1	2	1	2	1	FALSE							2.42857	0	24.137
2	1	2	2	2	1	1	FALSE		1.86235	0.230462	40.8139	0.559135	100.026	0.285714	0	20.6749	3.40397	2.03311	upper-middle
2	2	1	2	1	1	1	FALSE		35.6312	1.24895	471.815	5.61132	115.895	8.60714	1	18.7545	13.2877	4.58904
2	1	2	2	2	2	1	FALSE							2.14286	0	25.3922
2	2	2	2	3	1	1	FALSE	0						0.25	0	15.1117
2	2	2	2	2	1	1	FALSE	0						2.35714	0	14.558
2	2	1	2	1	1	1	FALSE	0						5.39286	0	15.3955			low
2	2	1	2	1	1	1	TRUE		3.88415	0.31843	45.5257	0.439321	110.304	2.46429	0	16.1385	3.00917	1.6055	low-middle
2	1	2	2	2	2	1	FALSE							0.321429	0	14.9045			low
2	1	2	1	2	2	1	FALSE		2.80907	0.324749	43.8036	0.429336	110.908	4.57143	0	24.5561	3.69608	2.27451	low
2	2	2	2	2	1	1	FALSE	0	4.95842	0.410113	69.7577	0.718888	107.123	4.46429	0	13.0686	4.31304	2.68696
2	2	1	2	1	1	1	FALSE	1	2.89911	0.187221	29.1318	0.399382	104.395	2.64286	0	14.0503	3.15	1.86429	low
2	2	2	2	2	1	1	FALSE		2.45916	0.109165	13.5716	0.269583	79.3976	0.25	0	14.6101	2.56911	1.34959
2	2	2	2	2	1	1	FALSE	1	9.20909	0.678836	176.291	1.15821	104.735	4.39286	0	17.1953	3.83471	1.87603
2	1	2	2	2	1	1	FALSE		1.24108	0.00307538	0.362183	0.299537	99.4317	1.39286	0	20.595	3.46212	2.23485
2	2	1	2	1	1	1	FALSE	0	2.05592	0.0498513	6.62179	0.299537	91.8897	3.5	0	12.5737	2.87943	1.66667
2	1	1	2	2	1	1	FALSE	0						1.35714	0	21.0095
2	2	2	2	1	1	1	FALSE		33.0005	1.22578	470.27	1.6175	97.3613	6.46429	0	15.6856	5.25974	2.15584	low-middle
2	2	1	2	1	1	1	FALSE		6.53823	0.510865	106.492	0.858672	97.7231	9.53571	1	16.1037	4.89431	3.19512
2	2	1	2	1	1	1	FALSE							8.92857	1	10.5152
2	1	1	2	2	2	2	FALSE	0	4.10878	0.463651	87.6824	0.549151	91.2301	1.35714	0	25.9116	3.51261	2.05042
2	1	1	2	2	2	3	FALSE	0	2.46528	0.246564	44.8526	0.868657	105.269	3.42857	0	23.6103	3.875	2.30263	low-middle
2	1	2	2	1	2	3	FALSE		1.0971	-0.0519592	-8.09786	0.319506	97.9729	10.4286	1	18.6517	1.98387	0.811828	low
2	2	1	2	1	1	1	FALSE		6.51171	0.508912	145.368	0.688934	104.849	5.67857	0	15.2969	2.8284	1.42012
2	1	2	2	2	1	1	FALSE		1.92652	0.191079	26.4598	0.559135	98.5517	1.57143	0	19.1441	4.37097	2.91935	upper-middle
2	2	2	2	2	1	1	TRUE	0	3.17297	0.253766	42.2934	0.878641	107.564	2.46429	0	13.9733	4.28261	2.64493	upper-middle
2	2	2	2	2	1	1	FALSE		5.90188	0.471898	100.861	0.868656	106.874	2.25	0	20.7131	3.37594	1.7218	upper-middle
2	2	2	2	2	1	1	FALSE	0	1.08135	0.317817	53.7329	0.559135	101.48	8.5	1	6.553	3.84496	2.41085	low-middle
2	2	2	2	3			FALSE		2.71807	0.167983	24.9804	0.539166	97.5419			14.8652	3.59854	2.20438
2	2	2	1	2	1	1	FALSE		15.8306	0.942008	442.857	1.99691	107.437	0.142857	0	14.3619	4.67568	2.32432	upper-middle
2	1	2	2	2	2	1	FALSE		2.59256	0.776503	196.016	1.19815	76.1245	1.39286	0	29.872	5.13725	2.96078	low
2	2	1	2	2	1	1	FALSE	0	2.18531	0.0825322	13.1718	0.549151	94.3826	5.53571	0	18.2605	2.70552	1.3681
2	2	1	2	2	1	1	FALSE	0	5.29403	0.454408	91.2871	0.619043	103.258	0.428571	0	15.4372	3.89063	2.40625	low-middle
2	2	1	2	2	1	1	FALSE		2.84608	0.213094	42.553	0.529182	106.874	0.178571	0	13.3828	2.24713	0.942529	low-middle
2	1	1	2	2	2	1	FALSE		1.11819	-0.0241459	-2.63095	0.379413	97.2581	2.46429	0	20.9859	3.45238	2.15079	low
2	1	2	1	2	1	1	FALSE		1.40189	0.0441276	7.26757	0.419352	84.1855	0.357143	0	20.2686	3.23864	2	low-middle
2	1	2	1	1	2	3	FALSE		14.1793	1.07484	457.915	3.93392	110.421	2.64286	0	23.0845	7.23853	2.62385	low-middle
2	2	2	1	2	1	1	FALSE	1	7.29931	0.559794	121.81	1.03839	106.383	4.17857	0	20.2378	4.35	2.48333	upper-middle
2	2	2	2	2	1	1	FALSE	0	3.98573	0.301243	48.6965	0.549151	98.2703	1.35714	0	19.2182	3.79365	2.35714	low
2	2	2	2	1	1	1	FALSE		5.31408	0.437387	72.4605	0.489243	107.374	4.42857	0	16.7914	3.68519	2.23148	low-middle
2	1	2	2	2	1	2	FALSE							1.35714	0	24.287
2	2	2	2	2	1	1	TRUE		2.84475	0.179384	27.2491	0.56912	105.137	2	0	14.4783	3.57246	2.15942	upper-middle
2	2	1	2	1	2	1	FALSE		4.8905	0.376612	55.4208	0.778795	104.059	14.5714	1	16.3553	4.35577	2.60577	low
2	2	1	2	1	1	1	FALSE	0	3.46899	0.261542	39.2353	0.429336	110.304	7.60714	0	13.1407	3.51219	2.1626
2	2	1	2	1	1	1	FALSE	0	2.47714	0.104949	13.2983	0.339475	106.383	3.42857	0	16.1803	2.88889	1.61905
2	1	1	2	1	2	1	FALSE	0	4.73874	0.542671	108.583	0.978486	110.146	1.28571	0	20.7517	4.81416	2.9469	low-middle
2	2	1	2	2	2	1	TRUE		6.33894	0.51017	83.7872	0.878641	97.7231	2.35714	0	14.6277	4.15464	2.24742	upper-middle
2	1	1	1	1	2	1	FALSE		2.03637	0.282026	62.1348	0.938548	99.2841	4	0	19.2998	3.11364	1.57955
2	2	1	2	2	2	1	TRUE		2.11592	0.0419323	6.02726	0.718888	101.87	4.42857	0	12.8453	4.27273	2.80519	low
2	2	1	2	1	2	1	TRUE	0	2.65179	0.162411	35.8937	0.748841	114.799	3.46429	0	10.2746	2.26341	0.897561	low-middle
2	1	2	2	2	2	1	FALSE		3.37229	0.396738	65.7191	0.549151	104.459	1.39286	0	24.5583	3.71053	2.22807	low
2	2	2	2	2	1	1	FALSE							3.42857	0	15.561
2	2	2	2	2	1	1	FALSE		9.22313	0.7088	192.22	1.18816	109.066	3.35714	0	15.0313	3.87603	1.89256	upper-middle
2	1	2	2	2	1	1	TRUE		1.2568	-0.0040905	-0.427101	0.509212	102.631	1.5	0	22.5792	3.58475	2.15254	upper-middle
2	1	2	2	2	2	1	TRUE		12.0552	0.920995	288.936	1.38785	105.682	0.428571	0	25.7151	5.26471	2.90196
2	1	2	2	2	1	2	FALSE							1.14286	0	19.0856			upper-middle
2	2	2	2	2	1	1	FALSE		8.38815	0.593946	114.101	0.67895	109.541	0.535714	0	13.958	3.31683	1.64356	low-middle
2	1	2	2	2	2	1	FALSE							2.32143	0	24.8551
2	2	2	2	2	1	1	FALSE		5.84573	0.505436	115.632	0.908595	104.564	0.285714	0	14.7619	4.34559	2.67647	upper-middle
2	1	2	2	2	1	1	FALSE		9.2131	0.854136	220.73	0.988471	118.437	0.178571	0	22.0602	3.4086	1.34409	upper-middle
2	2	1	2	2	1	1	FALSE							0.428571	0	19.5685
2	1	1	2	2	2	3	FALSE							0.392857	0	26.5111			upper-middle
2	1	1	2	2	1	3	FALSE							0.464286	0	19.241			upper-middle
2	2	2	2	1	1	1	FALSE		6.37314	0.475006	91.2222	0.868656	102.858	0.821429	0	15.1566	4.69748	2.96639
2	2	1	2	2	1	1	FALSE		3.7019	0.286435	46.1544	0.539166	110.516	2.5	0	14.9638	3.41406	1.99219	low
2	1	1	2	2	1	1	FALSE	0	1.91552	0.185837	26.1865	0.339475	110.146	2.60714	0	22.1065	2.85039	1.58268	low
2	2	2	2	2	1	1	FALSE		6.52939	0.471236	77.9308	0.589089	37.0201	2.46429	0	18.4682	3.64078	2.06796
2	2	1	2	1	1	1	FALSE	0	8.76145	0.635901	124.495	0.948533	109.269	3	0	18.2014	4.10309	2.12371	upper-middle
2	2	1	2	1	1	1	TRUE	1						2	0	13.217
2	1	2	2	2	1	1	FALSE	0	8.87825	0.803594	221.519	1.46773	96.134	1.39286	0	23.2059	4.74766	2.37383
2	1	2	2	2	2	1	FALSE		2.9735	0.382498	72.5425	0.56912	92.9	2	0	21.3136	3.81955	2.39098
2	2	2	1	3	2	1	FALSE							4.28571	0	14.63			low-middle
2	1	2	2	1	2	1	FALSE		3.53549	0.391884	67.3284	0.349459	109.535	3.5	0	25.7564	3.45378	2.15966	low-middle
2	2	2	2	2	1	1	FALSE	0						0.321429	0	17.6165
2	1	1	2	1	2	2	FALSE		3.35066	0.379189	60.2966	0.559135	105.98	4.67857	0	24.2658	3.26786	1.76786
2	1	2	2	2	2	1	TRUE		9.51998	0.819244	211.72	0.998456	114.933	0.714286	0	24.4796	4.33673	2.31633	low-middle
2	2	2	2	2	1	1	FALSE							0.321429	0	17.8387
2	1	1	2	3	1	2	FALSE		2.41554	0.251882	46.7352	0.619042	104.919	1.39286	0	23.424	2.72078	1.31818	upper-middle
2	2	1	2	2	1	1	FALSE		2.22502	0.0453149	6.75163	0.499228	105.022	1.39286	0	13.4644	3.25157	1.93711	low-middle
2	2	1	2	1	1	1	FALSE	0	15.0093	0.932318	306.362	1.32795	111.748	8.5	1	12.353	3.52381	1.25714
2	1	1	2	1	2	1	FALSE		2.42967	0.312529	50.8525	0.858672	112.933	3.60714	0	18.8467	3.192	1.504	low-middle
2	2	1	2	2	1	1	FALSE		6.87199	0.558977	113.394	0.758826	106.566	7.32143	0	13.4848	3.59821	1.91964	low
2	2	1	2	1	1	1	TRUE	0	11.3031	0.78619	290.146	1.58754	113.193	23.4286	1	12.1426	4.69388	2.61224	low
2	1	1	2	2	2	1	FALSE	0	2.98165	0.370814	42.1772	0.499228	112.269	1.64286	0	20.8381	3.69136	2.07407	low-middle
2	1	1	2	2	2	1	FALSE		5.63204	0.682185	119.168	0.648996	106.04	1.57143	0	20.4194	3.48148	1.67901
2	2	1	2	2	1	1	FALSE		2.83638	0.191079	33.0748	0.449305	96.1143	8.42857	1	15.5718	2.07742	0.787097	low-middle
2	1	1	2	2	2	3	FALSE		2.19579	0.24469	40.0246	0.67895	90.2295	0.321429	0	20.9065	3.61314	2.11679	low-middle
2	1	1	2	2	2	1	TRUE		3.66988	0.462067	102.583	0.738857	108.413	3.53571	0	20.4545	2.95	1.42143	low
2	1	2	2	2	2	1	TRUE		2.02754	0.207254	30.2252	0.648996	94.6266	0.428571	0	24.3423	2.9375	1.42969	low-middle
2	2	2	2	2	1	1	TRUE	0	5.6158	0.536313	94.1333	0.778795	89.5144	2.28571	0	13.3839	4.27	2.49
2	2	1	2	2	1	1	TRUE		7.54986	0.600484	180.975	1.19815	107.564	3.42857	0	15.604	3.42038	1.65605	low-middle
2	2	2	2	3	1	1	TRUE		7.48803	0.596413	155.954	1.19815	111.526	4.28571	0	14.0942	4.18978	2.31387
2	2	2	2	2	1	1	FALSE	0	1.63938	-0.0400599	-6.32795	0.648996	106.627	0.357143	0	14.5648	3.44086	2.0914
2	2	2	2	3	1	1	FALSE	0						4.46429	0	15.7779
2	2	2	2	2	1	1	FALSE		5.51955	0.461526	86.2986	0.758826	104.964	10.25	1	14.7445	3.82203	2.17797
2	1	2	2	2	2	2	TRUE		1.84481	0.124693	16.5647	0.409367	105.861	1.32143	0	25.1503	3.52713	2.2093
2	1	2	2	2	2	3	FALSE		3.86416	0.459431	82.0344	1.00844	105.861	2.28571	0	24.2163	5.19469	3.30088	upper-middle
2	1	2	2	2	2	3	FALSE							1.39286	0	19.9469
2	1	2	2	2	1	1	FALSE							0.607143	0	19.2242			upper-middle
2	1	2	2	2	1	1	FALSE		4.75518	0.584863	136.194	1.01842	96.4128	0.285714	0	22.0906	3.57258	1.75	upper-middle
2	1	1	2	2	2	1	FALSE							0.392857	0	25.5833			low-middle
2	2	1	2	1	1	1	FALSE							6	0	13.5548
2	2	2	2	2	1	1	FALSE							3.10714	0	17.8266			low-middle
2	2	2	2	2	1	1	FALSE	1	3.05043	0.18576	27.4097	0.519197	104.849	0.535714	0	14.5714	3.7218	2.33083
2	1	1	2	2	1	1	TRUE	0						1.46429	0	22.7967			low-middle
2	2	2	2	2	1	1	TRUE		3.92384	0.270543	44.7227	0.54915	115.553	2	0	15.1222	3.42537	2.01493
2	2	2	2	2	1	1	FALSE		2.37834	0.0950582	14.2652	0.409367	106.998	0	0	15.6334	3.45033	2.17881
2	2	2	2	2	1	1	FALSE	1	2.69367	0.128663	26.0942	0.609058	107.564	3.85714	0	15.2023	2.92857	1.61735	low-middle
2	2	2	2	1	1	1	FALSE	0						5.17857	0	18.8876			upper-middle
2	2	2	1	2	1	1	FALSE		0.833531	0.180697	25.3015	0.67895	99.7574	0.357143	0	13.9828	4.2126	2.67717
2	2	2	2	2	1	1	FALSE	0	2.65262	0.162411	21.5362	0.539166	85.6533	0.642857	0	12.2026	3.97561	2.53659	low-middle
2	2	2	2	1	1	1	FALSE		4.36425	0.343451	61.4241	0.469274	88.7474	9.46429	1	19.6524	4.29545	2.93939
2	1	2	2	2	1	1	FALSE		1.8936	0.171796	23.4189	0.389398	103.503	0.357143	0	19.6488	3.68	2.368
2	2	2	2	2	1	1	FALSE		4.92984	0.434201	92.8486	0.728873	105.546	4.28571	0	14.3253	3.45714	1.93571
2	2	1	2	2	1	1	FALSE		8.59045	0.625118	147.859	1.06835	106.998	1.32143	0	17.1029	4.52101	2.62185	low-middle
2	1	1	2	2	2	1	FALSE	0						1.32143	0	20.2701			low-middle
2	2	2	2	2	1	1	FALSE		2.63207	0.146593	24.338	0.648996	109.541	3.5	0	12.8871	3.36943	1.95541	low-middle
2	1	2	2	2	2	1	FALSE	0						0.25	0	21.9354			upper-middle
2	2	2	2	2	1	1	FALSE							0.428571	0	16.4105			upper-middle
2	2	1	2	1	2	1	FALSE	0	3.44133	0.238396	39.2524	0.748842	104.395	2.92857	0	14.4213	3.27338	1.73381	low-middle
2	2	1	2	2	2	1	FALSE	0						1.42857	0	17.5368			upper-middle
2	1	2	2	2	2	2	FALSE							4.35714	0	20.3034			low-middle
2	1	1	2	2	2	3	FALSE	0	15.4876	1.07005	327.905	1.06835	110.146	2.46429	0	22.5379	3.21519	0.860759	low-middle
2	1	1	2	2	2	1	FALSE							0.428571	0	22.6484
2	1	1	2	2	2	3	FALSE							1.39286	0	20.1524			low-middle
2	2	1	2	1	1	1	FALSE	0	2.27318	0.0591913	7.78009	0.489243	110.024	1.75	0	15.5281	2.88406	1.52899	low-middle
2	1	1	2	2	2	3	FALSE		4.95114	0.558092	176.68	1.01842	112.342	1.39286	0	23.0902	3.20571	1.62286	low-middle
2	2	1	2	2	2	1	FALSE		4.43129	0.32308	52.0108	0.619042	109.201	2.35714	0	16.6283	3.31967	1.81148	low-middle
2	1	1	2	2	2	3	FALSE	0	6.11313	0.652418	200.878	1.16819	105.445	0	0	19.2282	3.02013	1.2349
2	1	1	2	2	2	1	FALSE		3.89649	0.448109	74.6165	0.698919	117.741	2.39286	0	23.0606	3.75701	2.1028	low-middle
2	1	2	2	2	2	1	FALSE		1.92918	0.17095	34.2673	0.67895	103.338	1.57143	0	22.9557	3.15761	1.78804	low-middle
2	2	1	2	2	1	1	FALSE		2.24779	0.125009	21.2492	0.599073	107.437	7.35714	0	13.8059	2.83636	1.47273
2	1	1	2	2	2	1	TRUE		2.62448	0.276119	48.7136	0.639011	118.349	2.67857	0	21.13	3.76761	2.3169	low-middle
2	2	2	2	2	1	1	FALSE							1.57143	0	14.2725
2	1	1	2	2	1	1	FALSE							1.53571	0	21.8348
2	1	1	2	2	2	1	FALSE	1	3.15196	0.385527	55.1953	0.469274	109.334	2.53571	0	23.9055	3.5	2.03
2	1	1	2	1	2	2	FALSE							2.67857	0	20.7914			low-middle
2	2	1	2	2	1	1	FALSE	0	4.56335	0.392406	58.9606	0.509212	104.282	0.5	0	16.5627	3.99038	2.5
2	1	2	2	2	2		FALSE		7.65097	0.742862	181.969	1.01842	116.061	1.35714	0	23.7632	3.49038	1.50962
2	1	2	2	2	2	2	FALSE	0	2.59255	0.296552	41.5998	0.429336	104.63	1.39286	0	22.8531	3.48182	2.09091	upper-middle
2	2	2	2	2	1	1	FALSE		5.63394	0.478478	101.633	0.878641	100.326	0.5	0	15.2942	3.14504	1.47328	upper-middle
2	2	2	2	2	1	1	TRUE			-0.119432	-15.9668	0.589089	71.3951	9.64286	1	11.5661	2.47674	1.13372
2	2	1	2	2	1	1	FALSE		3.05803	0.154045	20.8768	0.489243	77.9326	3.42857	0	14.2373	3.45669	2.07087
2	1	1	2	2	2	1	FALSE		7.81613	0.767921	165.138	0.988471	105.152	0.214286	0	23.2096	4.05682	1.93182
2	2	1	2	1	1	1	FALSE		5.62018	0.457913	80.1517	0.778795	105.961	1.5	0	17.8418	3.83784	2.13514	upper-middle
2	1	1	2	2	1	1	TRUE		2.0869	0.21066	30.6113	0.469274	85.6258	11	1	19.5996	2.80315	1.43307
2	1	1	2	2	2	2	FALSE		8.49799	0.782386	251.963	1.43778	103.725	2.35714	0	21.0605	4.17054	2.05426	upper-middle
2	2	1	2	2	1	1	FALSE		5.41615	0.377255	80.138	0.409367	105.079	1.39286	0	15.2795	3.19333	1.92	upper-middle
2	2	1	2	2	1	1	FALSE		2.72805	0.211433	31.7217	0.499228	105.961	9.60714	1	15.2732	2.68702	1.30534	low-middle
2	2	1	2	1	1	3	FALSE		3.75977	0.293788	52.6395	0.549151	90.7671	1.35714	0	17.4405	2.94326	1.55319	upper-middle
2	2	1	2	1	1	1	FALSE		6.60244	0.548322	104.705	0.758826	106.689	0.428571	0	12.654	4	2.28972	upper-middle
2	2	1	2	2	1	1	FALSE	0						0.642857	0	15.2898			upper-middle
2	1	2	2	2	1	1	FALSE							3.42857	0	21.8566
2	1	2	2	2	1	1	FALSE							0.5	0	22.5373
2	2	1	1	2	1	1	FALSE	1	6.15313	0.502889	106.219	1.14822	99.1949	4.39286	0	16.7902	5.5	3.5873	low-middle
2	2	2	2	2	1	1	FALSE		7.41092	0.590188	118.365	0.808749	107.311	1.35714	0	13.3024	4.87736	3.11321	upper-middle
2	1	2	2	2	2	2	FALSE							1.39286	0	21.7698
2	2	1	2	2	1	1	FALSE		1.95173	-0.0466124	-8.72314	0.868656	105.429	1.46429	0	16.6788	2.68468	1.29279	low-middle
2	2	1	2	2	1	1	FALSE	0	8.81665	0.651174	146.411	0.888626	104.792	2.32143	0	15.993	3.66055	1.84404	low-middle
2	2	1	2	2	1	1	FALSE		8.31877	0.648783	141.374	0.629027	95.9385	2.46429	0	14.3363	3.51887	1.92453
2	1	1	2	2	2	1	FALSE							1.46429	0	20.0512			low-middle
2	1	2	2	2	2	2	FALSE		19.0123	1.13455	463.32	2.33639	77.9802	2.64286	0	26.4097	5.57895	2.11579
2	2	2	2	2	1	1	FALSE		2.67932	0.199642	24.7856	0.429336	109.609	12.4286	1	17.7501	2.79091	1.4	low
2	2	2	2	2	1	1	FALSE		2.44162	0.140113	24.4029	0.369429	104.226	3.39286	0	12.6601	2.39157	1.16867
2	2	2	2	2	1	1	FALSE		3.27986	0.282335	47.3776	0.609058	104.907	1.17857	0	12.5512	2.52239	1.06716
2	1	2	2	2	2	1	FALSE		13.7132	1.03672	454.054	2.91549	108.673	5.32143	0	20.8043	5.2437	1.78992	low
2	2	2	2	1	1	1	FALSE		1.6339	-0.0403429	-5.68559	0.449305	106.812	1.71429	0	13.0079	3.23494	1.96386	low-middle
2	2	1	1	1	1	1	TRUE		1.92438	0.0280559	4.09676	0.249614	104.735	1.64286	0	14.2257	2.40252	1.24528	low-middle
2	1	2	2	2	2	1	FALSE		4.58926	0.503005	125.657	0.948533	88.0499	2.21429	0	21.4961	3.28188	1.6443	low
2	1	1	2	2	1	3	FALSE		6.64393	0.681573	245.256	1.39784	103.949	2.35714	0	21.8195	3.94611	2.10778
2	1	1	2	2	2	3	FALSE		1.19855	-0.0636544	-7.26415	0.279568	96.9748	1.64286	0	23.8828	2.57246	1.36957
2	2	1	2	2	1	1	FALSE	0	5.17273	0.443998	96.8873	0.868656	104.282	2.42857	0	16.6399	3.68085	2.06383	upper-middle
2	2	1	2	2	1	1	TRUE		8.42964	0.601878	104.189	0.67895	108.077	1.60714	0	16.7071	3.54444	1.78889
2	2	1	2	1	1	1	TRUE		1.91155	0.0645864	9.90536	0.469274	91.8897	5	0	9.1942	2.79375	1.5
2	2	1	2	1	1	1	FALSE	0	4.32814	0.364586	50.2716	0.43932	86.372	0.678571	0	13.928	4.28283	2.83838	low-middle
2	1	1	2	2	2	1	FALSE							1.39286	0	24.6781
2	2	1	2	2	1	1	FALSE		2.79986	0.175889	25.6398	0.409367	107.883	1.32143	0	15.9141	3.83459	2.52632
2	1	1	2	2	2	1	FALSE	0	2.34017	0.254418	45.512	0.499228	105.741	11.6429	1	25.3724	3.4527	2.11486
2	1	2	2	2	1	2	FALSE		2.65674	0.282335	47.3776	0.738857	72.5625	0.321429	0	24.6202	3.58955	2.03731	upper-middle
2	2	2	2	2	1	1	TRUE		5.12106	0.437826	92.7358	1.14822	112.652	2.46429	0	17.6037	4.50725	2.67391
2	1	2	2	2	1	1	FALSE		10.9667	0.915728	254.245	1.42779	105.622	0.535714	0	24.5867	4.59341	2.02198	low
2	1	2	2	2	1	3	FALSE		1.60716	0.130122	16.7253	0.489243	112.562	5	0	19.391	3.47581	2.08065	low-middle
2	1	2	2	2	1	2	FALSE	0	3.77275	0.438606	61.325	0.559135	106.525	1.42857	0	23.8945	4.53846	2.92308
2	1	2	2	2	1	1	FALSE		12.4151	0.953138	295.678	1.51765	101.542	0.428571	0	28.3654	5.85417	3.27083	upper-middle
2	2	1	2	2	1	1	FALSE		4.53213	0.348403	70.7896	0.619042	98.2703	1.57143	0	18.9514	2.74497	1.32886	low
2	1	1	2	3	2	1	FALSE		11.7333	0.945248	313.828	1.86711	106.161	3.35714	0	22.3945	5.02885	2.23077	upper-middle
2	1	1	2	2	2	1	FALSE		0.0434146	0.500672	92.0422	0.878641	106.161	2.35714	0	27.0795	5.06364	3.26364	low
2	1	1	2	2	1	1	FALSE		18.8596	1.1255	462.548	2.1367	118	1.46429	0	25.5804	5.83505	2.62887	low-middle
2	2	1	2	2	1	1	FALSE		5.04899	0.451213	93.7814	0.938548	94.5532	0.678571	0	16.2277	4.04511	2.33835	low-middle
2	1	1	2	2	2	3	FALSE		1.84766	0.176577	22.469	0.499228	105.21	2.32143	0	20.9648	4.06035	2.62931	upper-middle
2	1	1	2	2	2	1	FALSE		2.93835	0.364916	46.7797	0.549151	94.3572	1.42857	0	23.3579	3.01087	1.41304	upper-middle
2	1	2	2	2	1	1	FALSE							0.428571	0	24.1997			upper-middle
2	1	2	2	1	2	3	FALSE	1	1.22365	-0.00150652	-0.184509	0.249614	113.688	0.571429	0	22.6182	2.58696	1.4058
2	2	2	2	2	1	1	FALSE	0	2.53735	0.129772	20.5727	0.479259	72.2219	3.53571	0	16.5128	3.13072	1.81699
2	1	1	2	2	1	1	FALSE		1.82578	0.150272	19.1547	0.768811	99.8771	1.25	0	22.6496	3.91667	2.275	upper-middle
2	1	1	2	2	2	3	TRUE		3.30765	0.379876	58.3012	1.08832	103.781	4.46429	0	26.8208	3.63889	1.62963
2	1	1	2	2	2	3	FALSE		15.3598	1.09732	377.801	1.58754	104.516	0.535714	0	22.1501	4.92941	2.05882	low
2	2	1	2	2	1	1	FALSE	0	7.20236	0.616024	109.998	0.978486	113.665	3.57143	0	12.0158	4.14286	2.06593
2	1	1	2	1	2	2	FALSE	0	8.06814	0.767707	236.307	1.18816	78.4571	2.42857	0	24.8795	3.53175	1.5873
2	2	1	2	2	1	1	FALSE							0.607143	0	16.4644			upper-middle
2	1	1	2	2	2	3	FALSE		2.00838	0.180852	26.5248	0.289552	104.005	1.46429	0	25.1153	3.18797	1.96992
2	2	1	2	2	1	1	FALSE	0	5.31189	0.453643	71.1245	0.489243	105.902	1.39286	0	12.3234	2.51	1.02	low-middle
2	1	1	2	2	2	3	FALSE		1.03157	-0.114307	-14.9212	0.259599	84.4042	2.35714	0	21.1409	2.46707	1.31138	low
2	1	1	2	2	2	3	FALSE		1.36617	0.0339746	6.12636	0.479259	114.854	0	0	21.1755	2.39487	1.14872	upper-middle
2	2	2	2	2	1	1	FALSE	0	2.76411	0.143336	21.8915	0.389398	105.783	3.60714	0	17.6539	3.0069	1.73793	upper-middle
2	1	2	2	2	2	1	FALSE	0	1.36935	0.0561858	7.73225	0.499228	117.398	10.7857	1	20.982	2.87586	1.53103	low-middle
2	2	2	2	1	1	1	FALSE	0	4.91043	0.420637	84.5457	0.509212	97.7231	2.78571	0	16.599	3.23881	1.85821
2	2	2	2	2	1	1	FALSE	0						0.5	0	13.6618			upper-middle
2	2	2	2	2	1	1	FALSE		7.01022	0.566919	109.017	0.798764	113.745	1.75	0	13.0788	3.48571	1.72381	low-middle
2	2	2	2	2	1	1	FALSE							0.428571	0	20.0527
2	1	2	2	2	1	2	FALSE							0.321429	0	22.3265
2	2	2	2	2	1	3	TRUE		3.91193	0.307609	59.2852	0.778796	106.998	1.46429	0	16.0857	3.49664	1.97315
2	2	1	2	1	1	1	FALSE		2.43024	0.148132	20.7162	0.369429	85.6533	2.46429	0	14.5392	3.18182	1.90152	low-middle
2	2	1	2	1	1	1	FALSE		2.85549	0.187433	27.297	0.599073	111.234	1.64286	0	14.7976	3.31298	1.85496	low-middle
2	1	1	2	2	2	3	FALSE	0	1.42753	0.0712895	12.1912	0.429336	103.559	2.53571	0	21.4646	2.66102	1.41808	low-middle
2	2	1	2	1	1	2	FALSE	0	3.96666	0.294955	48.4231	0.629027	83.9724	0.321429	0	19.0148	3.67442	2.18605
2	2	1	2	1	1	1	FALSE	0	2.54224	0.0817991	10.4828	0.399382	108.932	13.75	1	18.5461	2.31298	1.00763	low
2	2	1	2	2	1	1	FALSE	0	5.64638	0.446473	91.5126	0.748842	109.337	2.46429	0	18.01	3.74242	2.17424	low
2	2	2	2	2	1	1	FALSE		3.37258	0.263311	40.233	0.489243	107.5	0.357143	0	14.5314	2.904	1.512	upper-middle
2	2	2	2	1	1	1	FALSE	0	3.29348	0.250083	37.5782	0.519197	92.7072	1.57143	0	17.3624	3.28	1.864
2	2	2	2	2	1	1	FALSE		5.5556	0.465524	121.635	0.728873	97.7231	0.714286	0	14.2551	3.05488	1.60976	low-middle
2	2	2	2	1	1	1	FALSE		3.41616	0.264081	45.5598	0.668965	104.115	0.428571	0	14.3231	3.92908	2.4539
2	1	1	2	1	2	1	FALSE							1.42857	0	22.5221			upper-middle
2	1	1	2	2	2	1	TRUE		22.864	1.21464	469.498	2.26649	124.881	1.35714	0	23.8699	6.07595	2.20253	low-middle
2	1	1	1	2	2	3	FALSE	1						3.60714	0	20.5524			low
2	2	1	2	1	1	1	FALSE		2.75407	0.13262	20.9588	0.409367	104.451	1	0	17.3522	3.30921	2.03947	low-middle
2	2	1	2	2	1	1	FALSE	0	3.31914	0.249523	35.9688	0.419351	110.445	2.5	0	15.5199	3.15833	1.80833
2	2	1	2	2	1	1	TRUE	0	2.44593	0.0954035	13.0898	0.379413	111.822	2.39286	0	14.3698	2.62319	1.34783
2	2	2	2	2	1	1	FALSE		2.13155	0.0497154	6.50904	0.249614	103.661	3.42857	0	15.6001	2.48201	1.30216
2	1	1	2	2	2	1	FALSE		3.93498	0.505644	74.8727	0.648996	109.334	2.39286	0	21.3286	4.61364	2.875
2	1	1	2	2	2	1	FALSE	0	4.88916	0.538189	72.9251	0.45929	104.745	1.35714	0	26.0218	4.88312	3.28571
2	2	1	2	2	1	1	FALSE		3.24778	0.212299	23.6102	0.199691	82.086	2.35714	0	17.173	2.97938	1.7732
2	2	1	2	1	1	1	FALSE							1.53571	0	16.8172			low-middle
2	1	2	2	2	2	2	FALSE		6.49369	0.696827	188.793	0.848687	105.269	1.35714	0	22.0402	3.6748	1.98374
2	2	2	2	2	1	1	FALSE	0	5.61361	0.450398	82.2599	0.738857	92.7072	2.42857	0	14.9804	4.12821	2.49573
2	2	1	2	1	1	1	FALSE		3.68832	0.322795	46.4106	0.738857	109.337	2.46429	0	13.5066	4.04587	2.36697	low-middle
2	2	1	2	1	1	1	FALSE	0	3.68069	0.285774	52.4789	0.56912	104.451	0.357143	0	14.519	2.80822	1.41781	low-middle
2	1	1	2	2	2	3	FALSE	0	1.99903	0.21066	30.6113	0.519197	86.8802	1.57143	0	22.3176	3.5748	2.16535	low
2	1	1	2	2	2	2	FALSE	0	3.47992	0.420517	88.9227	0.818734	106.586	3.32143	0	22.1034	3.68794	2.10638	low
2	2	2	2	2	1	1	FALSE	0						4.21429	0	20.448
2	2	1	2	2	1	1	FALSE		1.80456	0.00883059	1.08655	0.279568	110.658	3.17857	0	14.2509	2.29197	1.08759	upper-middle
2	1	1	2	2	2	1	FALSE	0	5.28076	0.602657	119.524	0.818733	91.4834	1.46429	0	23.6325	4.58252	2.78641	low-middle
2	2	1	2	1	1	1	FALSE	1						12.4643	1	17.7326			low
2	1	1	2	2	1	2	FALSE		4.59759	0.541363	109.082	0.808749	104.63	0.428571	0	25.8671	3.97368	2.26316
2	2	1	2	2	1	1	FALSE	0						2.46429	0	17.6977
2	1	1	2	2	2	3	FALSE	0	5.43522	0.592717	154.184	1.19815	97.4003	2.57143	0	24.0181	4.16788	2.29197	low-middle
2	1	1	2	2	2	3	FALSE		2.2717	0.204853	30.9495	0.698919	107.142	0.357143	0	24.9299	3.53383	2.00752	low-middle
2	2	2	2	2	1	1	TRUE							3.5	0	13.8704
2	2	1	2	2	2	1	FALSE		3.47829	0.267907	46.4448	0.519197	99.0087	7.57143	0	9.8785	3.12057	1.75177
2	2	1	2	2	1	1	FALSE		14.8122	0.843038	232.685	1.45775	96.1143	0.392857	0	18.2941	3.9604	1.51485	upper-middle
2	1	1	2	2	1	1	FALSE		3.13469	0.468197	92.8315	0.978486	102.204	0.214286	0	20.8761	4.54839	2.75806	upper-middle
2	1	1	2	2	1	1	FALSE		13.0028	0.966009	277.029	1.3579	105.682	0.357143	0	27.5945	3.54023	0.977012	low-middle
2	2	1	2	2	1	3	FALSE	0	5.03604	0.386751	70.4343	0.609058	113.271	1.32143	0	17.4961	2.43307	0.952756	upper-middle
2	2	1	2	2	1	2	FALSE		1.19689	-0.175247	-22.4348	0.269583	112.729	1.42857	0	13.9853	2.60571	1.45143
2	2	1	2	2	1	1	FALSE		2.16158	0.068085	9.50217	0.429336	99.5692	0.5	0	12.4643	3.15862	1.86207	low-middle
2	2	1	2	1	1	1	FALSE		5.03823	0.404425	66.4913	0.489243	107.5	1.60714	0	23.3043	3.51786	2.08036	low-middle
2	1	1	2	2	2	3	TRUE	0	1.71173	0.157895	24.5464	0.359444	109.134	0.321429	0	20.0936	2.77931	1.53103
2	1	1	2	2	1	1	TRUE							1.46429	0	22.6616			upper-middle
2	2	1	2	1	2	1	FALSE	0	1.49614	-0.114397	-15.4679	0.369429	102.263	9.60714	1	19.1777	2.58382	1.36994
2	2	2	2	2	1	1	FALSE		5.08698	0.443196	65.0904	0.648996	98.454	1.35714	0	18.5674	3.8421	2.15789
2	1	1	2	2	2	1	FALSE							1.42857	0	23.3241			low-middle
2	2	1	2	2	1	1	TRUE		14.0555	0.845188	296.597	1.21812	113.586	2	0	15.4743	4.14063	2.1875
2	2	1	2	2	1	1	FALSE	0	3.78394	0.272688	42.5018	0.549151	106.936	1.25	0	17.5657	3.45238	2.01587
2	1	1	2	2	1	3	FALSE		1.36998	0.034832	5.31998	0.539166	108.413	0.285714	0	24.4593	2.93333	1.60606	low-middle
2	1	1	2	2	2	1	FALSE	1	2.09415	0.216419	37.1613	0.648996	102.151	0.535714	0	23.1485	2.52349	1.08725	low-middle
2	1	1	2	2	2	3	FALSE	0	2.49594	0.273796	45.1088	0.489243	108.608	0.392857	0	21.5378	3.14286	1.77444	low-middle
2	2	1	2	2	1	1	FALSE	0	8.82841	0.67898	139.926	0.938548	109.201	2.5	0	17.4155	4.16667	2.1875	low-middle
2	1	1	2	2	1	1	FALSE		2.03637	0.182389	25.1888	0.379413	111.26	0.607143	0	24.4474	3.144	1.84
2	2	2	2	1	1	1	FALSE		2.18844	0.0404419	5.35073	0.229645	105.664	1.57143	0	18.9092	3.43662	2.27465	upper-middle
2	1	2	2	2	2	2	FALSE		4.50956	0.537507	114.344	0.818733	103.01	0.357143	0	24.1531	4.43802	2.76033	low-middle
2	2	2	2	2	1	1	FALSE		3.95845	0.286195	48.2625	0.479259	100.516	4.64286	0	18.1561	3.1194	1.76119	low-middle
2	2	2	2	1	1	1	FALSE		6.94024	0.521835	109.533	0.868656	110.729	0.357143	0	16.342	4.13934	2.42623
2	2	2	2	1	1	1	FALSE		8.41698	0.661251	125.927	0.808749	95.9385	1.60714	0	20.0947	3.89011	2
2	1	2	2	2	2	1	FALSE		2.89152	0.347447	65.3022	0.539166	99.7282	1.53571	0	19.4806	3.93478	2.54348
2	2	2	2	2	1	1	FALSE		8.32071	0.664529	184.433	0.968502	115.132	7.71429	0	12.8639	3.09848	1.36364
2	1	2	2	2	1	1	FALSE		7.37388	0.79253	204.866	1.30798	108.348	4.67857	0	24.1483	4.81373	2.52941	low-middle
2	2	2	2	2	1	1	FALSE							1.42857	0	14.527			low-middle
2	1	2	2	2	2	1	FALSE		2.07208	0.232705	46.2535	0.678949	104.288	0.464286	0	19.9204	3.51479	2.11243
2	2	1	2	2	1	1	FALSE	1	7.99732	0.60213	127.44	0.938548	108.866	0.428571	0	16.3326	4.58182	2.72727
2	2	1	1	2	1	1	TRUE		9.04716	0.648901	142.758	1.23808	101.286	2.46429	0	16.895	4.14019	1.98131
2	1	1	2	2	2	3	FALSE	0	1.64072	0.108214	17.3711	0.519197	107.204	1.46429	0	24.9561	3.60377	2.27673	low-middle
2	2	2	2	2	1	1	FALSE	1	10.5722	0.753566	171.285	1.10829	110.587	0.428571	0	14.8987	4.4	2.23158	upper-middle
2	1	2	2	2	1	2	FALSE		2.69987	0.330766	53.7807	0.389398	115.412	0.357143	0	21.3169	3.39344	2.07377	upper-middle
2	1	2	2	2	2	1	TRUE	0						0	0	23.3367
2	1	2	2	2	2	1	FALSE	0	2.8772	0.317817	53.7329	0.619043	93.0308	2.35714	0	24.1689	3.75194	2.27132
2	2	1	2	1	1	1	FALSE	0	8.40507	0.586804	161.328	0.938548	117.941	3.57143	0	13.5416	4.06164	2.41781	low-middle
2	2	2	2	2	1	1	FALSE		5.499	0.429103	83.3225	0.89861	110.445	0.107143	0	15.1935	3.42969	1.72656	low-middle
2	1	2	2	2	2	2	FALSE	0						2.25	0
2	2	2	2	1	1	1	FALSE		4.62536	0.382123	63.177	0.698919	112.882	4.5	0	21.758	3.9569	2.35345	upper-middle
2	2	2	2	2	1	1	FALSE		11.6446	0.720229	180.538	1.05836	102.461	4.46429	0	20.8581	4.65455	2.69091
2	2	1	2	1	1	1	FALSE	0	24.0048	1.09108	459.459	2.25651	110.872	1.42857	0	15.7385	4.20952	1.05714	low-middle
2	1	1	2	2	2	1	FALSE		1.87288	0.154972	25.4963	0.309521	92.9	4.67857	0	20.1821	2.38961	1.18831	low-middle
2	2	1	2	1	1	1	TRUE		2.98735	0.19029	22.2913	0.369429	105.842	4	0	15.3762	3.58095	2.22857
2	1	2	2	2	2	1	FALSE		1.67668	0.140286	22.2298	0.609058	102.005	1.67857	0	19.0397	3.5894	2.18543
2	1	1	2	2	2	3	FALSE		2.18025	0.224664	36.0987	0.479259	109.002	1.67857	0	21.4591	3.28986	1.94203
2	2	2	2	2	1	1	FALSE	0	5.0071	0.439403	67.5846	0.409367	105.37	2.25	0	16.9659	3.8	2.39	low-middle
2	1	2	2	2	2	2	FALSE		2.15953	0.194749	22.0658	0.439321	103.949	1.46429	0	24.1664	3.78218	2.34653
2	1	2	2	2	1	1	FALSE	0	4.67029	0.553774	129.453	1.16819	106.525	1.46429	0	21.4446	4.30769	2.40769
2	1	1	2	2	2	1	FALSE		1.87212	0.187359	27.9086	0.429336	104.745	1.5	0	20.2411	2.88806	1.56716
2	2	1	2	2	1	1	FALSE	0	6.54507	0.542785	106.7	0.828718	113.586	1.39286	0	14.9939	4.22523	2.47748
2	1	2	1	1	1	1	FALSE	1	2.92821	0.376016	71.7703	0.758826	103.893	2.75	0	20.5001	3.67407	2.11111	upper-middle
2	2	2	2	1	1	1	FALSE		4.3885	0.313541	64.161	0.828718	113.193	0.5	0	16.5357	2.94268	1.41401	low-middle
2	1	2	2	2	2	2	FALSE		3.93671	0.47036	73.1677	0.768811	123.74	0.285714	0	27.456	2.93814	1.14433	upper-middle
2	2	2	2	2	1	1	FALSE		6.21258	0.505883	113.25	0.808749	113.985	1.32143	0	16.3399	3.86466	2.25564	upper-middle
2	1	2	2	2	1	1	FALSE	0	2.53821	0.265951	40.1203	0.419351	111.049	1.64286	0	22.239	3.21138	1.86992
2	1	2	2	2	2	2	TRUE		2.23189	0.257333	39.9597	0.45929	102.524	3.42857	0	20.7874	3.14063	1.78125
2	2	1	2	2	1	1	FALSE	0	4.23247	0.324603	54.5051	0.45929	110.445	1.25	0	17.1543	3.23622	1.87402
2	2	1	2	2	1	1	FALSE		3.24605	0.19937	28.3425	0.579105	111.38	0.5	0	17.37	3.33333	1.87302
2	2	1	2	2	1	1	FALSE	0						6.67857	0	9.8489
2	1	1	2	2	2	1	FALSE	0	3.92954	0.459353	84.9148	0.589089	106.894	2.5	0	24.9816	3.75214	2.24786
2	1	1	2	1	2	1	TRUE							3.5	0	21.208
2	2	1	2	2	1	1	FALSE		19.2532	1.01846	382.468	2.1966	106.998	1.57143	0	15.8988	4.63809	1.54286	low-middle
2	1	1	2	2	1	1	FALSE		20.7445	1.15803	465.251	3.53453	106.894	2.35714	0	23.7569	7.43333	2.5	upper-middle
2	1	1	1	2	1	1	FALSE	1	6.26955	0.697025	152.042	0.818734	104.118	0.571429	0	23.6601	4.27273	2.44444
2	1	1	2	2	1	1	FALSE		7.30568	0.726802	148.823	0.848687	107.08	1.46429	0	23.7306	3.8427	1.88764	upper-middle
2	2	1	2	2	1	1	FALSE		1.87966	0.0396378	5.86668	0.389397	101.87	1.32143	0	12.8407	2.78616	1.54088	low-middle
2	1	1	2	2	1	1	FALSE	0	4.60079	0.552107	124.803	0.938548	89.7367	0.392857	0	23.0033	3.99206	2.24603	upper-middle
2	2	1	2	2	1	1	TRUE	0	3.96425	0.366295	72.6074	0.599073	88.7474	2.53571	0	13.676	3.14789	1.72535	low-middle
2	2	1	2	1	1	1	TRUE	0	5.55758	0.451102	86.9071	0.724879	107.948	1.42857	0	17.2257	4.07137	2.48256	low-middle
2	2	2	2	2	1	1	TRUE	0	10.1203	0.769078	207.086	1.38785	111.748	3.35714	0	11.8849	4.54545	2.28182	upper-middle
2	2	1	2	1	1	1	FALSE	1	3.29492	0.249071	46.3491	0.629027	96.8233	6.64286	0	12.1154	3.31613	1.90968
2	1	1	2	2	2	2	FALSE	0	8.2484	0.771246	160.987	1.03839	97.2581	1.28571	0	27.1032	4.84706	2.62353	low
2	1	1	2	2	2	3	TRUE		2.40018	0.265951	40.1203	0.429336	113.918	13.5	1	21.0615	4.03252	2.68293	low
2	1	2	2	2	2	1	FALSE		2.81865	0.365825	78.5936	0.619042	85.6258	0.357143	0	23.3126	3.01299	1.61039	low-middle
2	2	1	2	2	1	1	FALSE	0						0.535714	0	15.8522			upper-middle
2	2	1	2	2	1	1	FALSE	0						0	0	14.0734			upper-middle
2	2	1	2	2	1	1	FALSE		2.53204	0.133677	21.5704	0.289552	108.999	1.5	0	16.5856	3.86452	2.67742	low-middle
2	2	2	2	2	2	1	FALSE		8.2618	0.701369	192.832	1.19815	105.487	0.321429	0	16.7083	5.45968	3.49194	low-middle
2	2	1	2	2	1	1	TRUE		4.76982	0.411731	82.3897	0.668965	108.207	1.32143	0	15.9845	3.51111	2.01481	low-middle
2	2	1	2	2	1	1	FALSE	0	5.83572	0.519632	102.501	0.778795	19.6841	8.60714	1	14.0271	4.02609	2.34783
2	1	1	2	2	2	1	FALSE	0	6.60618	0.692163	184.754	1.36788	104.459	3.60714	0	26.4747	4.69672	2.57377	upper-middle
2	2	1	2	2	1	1	FALSE							5.25	0	20.3538			upper-middle
2	2	1	2	2	1	1	TRUE	0	2.76136	0.181407	32.0293	0.798764	90.6087	5.64286	0	14.6367	3.41875	1.91875
2	1	1	2	2	2	1	FALSE		4.85782	0.597582	125.671	1.03839	110.283	2.57143	0	19.5438	3.26364	1.31818	upper-middle
2	1	2	2	2	2	1	FALSE	0	3.1909	0.402057	52.3627	0.369428	77.8854	1.28571	0	25.4167	4.89888	3.48315
2	2	2	2	2	2	1	FALSE		6.41642	0.551504	101.825	0.748842	104.621	2.28571	0	16.9213	4.16505	2.43689
2	1	2	2	2	2	1	FALSE	0	4.52986	0.506786	121.28	0.798765	89.2488	1.39286	0	25.9706	4.01408	2.4507	upper-middle
2	1	1	2	2	1	1	FALSE							0.857143	0	22.675			upper-middle
2	1	1	2	1	2	3	FALSE	0	3.57159	0.444676	131.565	0.798764	90.3535	2.46429	0	20.7148	3.29319	1.87435	low-middle
2	2	1	2	1	1	1	FALSE							2.71429	0	16.3925			low
2	1	1	2	1	2	1	FALSE							4.64286	0	20.4836
2	2	2	2	2	1	1	FALSE		2.90666	0.222588	41.8765	0.409367	81.8228	2.64286	0	14.611	3.12346	1.87037	low-middle
2	1	1	2	2	2	1	FALSE	0	1.74403	0.130885	21.1843	0.609058	104.184	2.60714	0	19.8514	3.27564	1.88462	low-middle
2	1	1	2	2	2	3	FALSE		10.3781	0.936179	442.085	2.51611	106.084	1.42857	0	17.5616	4.31333	1.63333	low-middle
2	1	1	2	2	2	2	FALSE	0	1.04053	-0.0803831	-11.1559	0.269583	94.5035	3.25	0	21.3437	2.63743	1.47953	low-middle
2	2	1	2	1	2	1	FALSE		5.51652	0.463058	96.3235	0.918579	94.7468	3.60714	0	13.6313	3.09924	1.39695	low-middle
2	1	1	2	1	1	3	FALSE	1	2.40434	0.270998	46.8309	0.688934	90.843	4.42857	0	21.1018	3.37143	1.87857	low-middle
2	1	1	1	1	2	2	FALSE		1.89363	0.187095	45.5325	0.489243	90.0922	5.5	0	17.725	2.55251	1.32877
2	1	1	2	1	2	3	FALSE							1.42857	0	19.2537			low-middle
2	2	1	2	1	1	1	FALSE		2.09411	0.0470254	7.99194	0.379413	105.101	1.57143	0	13.4362	3.09945	1.8895	low-middle
2	1	1	2	2	1	2	FALSE	0	3.79328	0.449542	89.0184	0.668965	101.137	1.35714	0	23.0062	4.32283	2.79528	upper-middle
2	2	1	2	2	1	1	FALSE	0	3.66234	0.2759	58.2567	0.529181	94.5746	3.17857	0	14.866	2.87059	1.55882	upper-middle
2	1	1	2	2	2	3	TRUE							0.464286	0	18.7146
2	1	1	2	2	2	3	FALSE		2.73406	0.313728	80.5754	0.599073	103.277	4.60714	0	17.896	3.0203	1.71574	low-middle
2	2	1	1	1	1	1	FALSE	0	7.6387	0.583565	126.894	0.948533	90.9254	0.75	0	15.9316	3.40517	1.58621
2	2	2	2	1	1	1	FALSE	0	2.9988	0.188539	30.8539	0.379413	89.5058	2.5	0	17.9619	3.67347	2.41497
2	1	2	2	2	2	3	FALSE	1	1.80589	0.175496	24.4166	0.289552	118.942	5.78571	0	17.8337	2.48031	1.25197	low-middle
2	1	1	2	2	2	3	FALSE							4	0	18.0378			low
2	2	1	2	1	1	1	FALSE	0						2.85714	0	15.0295			low-middle
2	2	1	2	1	1	1	TRUE		2.40021	0.0783746	11.8359	0.479259	86.6383	1.60714	0	15.4851	2.96774	1.65806
2	2	1	2	2	1	1	FALSE		6.43572	0.509984	117.402	0.848687	109.954	1.39286	0	15.5521	3.97794	2.35294	low-middle
2	1	2	2	2	2	1	FALSE		6.91984	0.709112	163.771	0.89861	103.727	1.35714	0	25.9743	3.8932	2.01942	low-middle
2	1	2	2	2	2	1	FALSE		4.89403	0.589056	123.515	0.798764	94.0985	1.28571	0	18.6262	4.45946	2.73874	upper-middle
2	2	2	2	2	1	1	FALSE		6.66447	0.562386	170.919	1.06835	94.2318	2.75	0	13.291	4.00599	2.36527	upper-middle
2	1	2	2	2	2	1	FALSE		2.1758	0.265246	54.6042	0.599073	101.541	0.714286	0	20.9755	2.67262	1.31548	upper-middle
2	2	2	2	2	1	1	FALSE	0	6.67567	0.569349	101.486	0.589089	97.039	2.57143	0	16.7756	3.81443	2.20619	upper-middle
2	2	2	2	2	1	1	TRUE		1.56649	-0.0596733	-7.03865	0.229645	114.913	2.53571	0	13.0124	2.46479	1.30282
2	2	2	2	1	1	1	TRUE		3.11856	0.214696	35.552	0.579104	98.8723	4.39286	0	14.4073	3.14583	1.74306	low-middle
2	1	2	2	1	2	3	FALSE		7.03324	0.71527	244.354	0.998456	80.7621	1.53571	0	22.7133	3.78808	2.12583
2	1	2	1	2	1	2	FALSE		16.3738	1.08289	458.687	2.64591	106.268	1.35714	0	22.2885	5.74766	2.27103	low-middle
2	1	1	2	2	2	3	FALSE	1	3.34355	0.442408	131.178	0.648996	101.541	17.6071	1	19.4785	2.71354	1.375
2	2	1	2	1	1	1	FALSE		6.15088	0.557202	115.775	0.738857	108.437	3.78571	0	11.3159	3.90435	2.26087
2	1	1	2	2	2	1	TRUE		2.82308	0.390185	62.9514	0.539166	89.721	1.57143	0	19.469	4.51786	3.03571	low-middle
2	1	1	2	2	2	2	FALSE		8.84352	0.835975	239.604	1.89707	98.4428	2.25	0	24.0016	4.5	1.70755	low-middle
2	1	1	2	1	2	1	FALSE		1.60995	0.167097	21.1979	0.289552	107.27	2.78571	0	17.2098	2.93162	1.68376	low
2	1	1	2	1	1	1	FALSE							1.42857	0	20.6031			low-middle
2	1	1	2	1	2	3	FALSE							0.535714	0	18.9202			low
2	2	1	2	1	1	1	TRUE							0	0	10.2546			low
2	2	2	2	1	1	1	FALSE	0						4	0	18.8959
2	2	1	2	1	1	1	TRUE							3	0	13.4738
2	2	1	2	1	1	1	FALSE		3.6741	0.302635	59.5107	0.808749	104.058	1	0	14.168	3.16993	1.64052	upper-middle
2	2	1	2	1	1	1	FALSE							2.46429	0	14.5166			low-middle
2	2	1	2	1	1	1	FALSE	0	3.1355	0.208433	33.0577	0.67895	108.037	4.85714	0	13.5889	3.48201	1.99281	low-middle
2	2	1	2	1	1	1	FALSE		7.09506	0.567605	120.699	0.698919	104.575	1.71429	0	18.5899	2.91379	1.31034
2	2	1	2	2	1	1	FALSE	0						1.14286	0	16.6319
2	2	1	2	2	1	1	FALSE		14.5414	0.875131	303.724	2.08677	88.5817	3.42857	0	13.5222	5.52066	2.79339	low-middle
2	2	1	2	2	1	1	TRUE		2.89321	0.160092	22.3733	0.359444	89.0416	4.46429	0	18.2453	3.30769	2.03077	low-middle
2	2	1	2	1	1	1	TRUE	0	8.33862	0.61919	158.657	0.78878	104.115	10.6429	1	17.4094	4.46154	2.85385
2	1	1	2	1	2	1	FALSE		2.33376	0.238227	41.4733	0.619042	99.9232	3.32143	0	21.0808	2.76871	1.34694	low-middle
2	2	1	2	1	1	1	FALSE		2.58441	0.109038	16.3085	0.449305	102.535	2	0	14.3958	2.7973	1.49324	low-middle
2	2	1	2	1	1	1	FALSE	0	1.02051	0.274307	53.0427	0.489243	104.344	5.42857	0	13.1206	4.4359	3.12179	upper-middle
2	2	2	2	2	1	1	FALSE		1.06398	-0.21117	-30.478	0.559135	103.497	4.39286	0	12.8259	3.07805	1.80488	low-middle
2	2	2	2	1	1	1	FALSE							1	0	14.1879
2	1	2	2	2	2	3	FALSE		1.97704	0.209577	41.6681	0.43932	98.7357	0.5	0	20.0203	2.45977	1.2069
2	2	1	1	1	1	1	FALSE	1	4.27678	0.307408	52.0757	0.599073	107.644	1.64286	0	16.9103	3.25954	1.80153	upper-middle
2	2	1	2	2	1	1	FALSE		5.16608	0.446473	91.5126	0.958517	96.5011	3.57143	0	10.4213	4.2197	2.49242	low
2	1	1	2	2	2	2	FALSE							2.35714	0	24.0459
2	1	1	2	2	2	1	FALSE		3.54826	0.420329	80.6677	0.589089	107.654	4.5	0	22.5782	3.82031	2.35938
2	1	1	2	2	1	1	FALSE		3.95097	0.460245	101.199	0.928564	37.9741	0.428571	0	24.6784	3.79137	2.1223	low-middle
2	2	2	2	2	1	1	FALSE		15.7288	0.891392	217.511	1.29799	109.254	1.35714	0	16.535	4.87952	2.31325	upper-middle
2	1	2	2	2	2	1	FALSE		3.95341	0.568134	118.816	0.858672	87.199	0.5	0	25.5879	3.94737	2.19298	low
2	2	2	2	2	1	1	FALSE		2.45641	0.0964804	13.9269	0.469274	96.5011	4.32143	0	14.7508	2.8	1.47586	low-middle
2	2	2	2	2	1	1	TRUE		2.56134	0.102785	16.5989	0.379413	115.34	2.60714	0	15.4231	2.72671	1.49068	upper-middle
2	1	2	2	2	2	1	FALSE		5.2781	0.595499	137.353	1.02841	104.242	1.46429	0	21.265	3.69421	1.84298	low-middle
2	2	2	2	2	1	1	FALSE	1	0.640452	0.0447616	6.41336	0.239629	104.058	5.46429	0	16.3546	3.13072	1.97386	low
2	1	2	2	1	1	1	FALSE	0	0.587209	0.200944	25.8961	0.529181	109.375	1.67857	0	21.3764	2.99123	1.52632
2	1	1	2	2	2	1	FALSE	0						5.5	0	24.7317			upper-middle
2	2	1	2	2	1	1	FALSE		5.54119	0.450031	103.919	0.56912	113.347	12.4643	1	19.8863	3.94595	2.56081	upper-middle
2	2	1	2	1	1	1	FALSE							11.7143	1	15.9094			upper-middle
2	2	1	2	1	1	1	FALSE							1.60714	0	12.756
2	2	1	1	1	1	1	FALSE	0						8	1	12.8012			low-middle
2	1	1	2	1	1	1	FALSE	1						6.39286	0	20.0544			upper-middle
2	1	1	2	2	1	1	FALSE							1	0	21.8078
2	1	1	2	2	1	1	FALSE							5.71429	0	21.9181			upper-middle
2	2	2	1	2	1	1	FALSE		3.31174	0.208535	41.1692	0.67895	101.941	2.35714	0	15.3564	2.85549	1.46243
2	2	1	2	2	1	1	FALSE							0.285714	0	14.796			low-middle
2	2	2	2	1	1	1	FALSE		6.41702	0.520856	127.973	0.828718	104.002	4.5	0	14.6402	3.55944	1.97902	low-middle
2	2	1	2	1	1	1	FALSE		3.1239	0.208706	34.7798	0.56912	104.632	12.6429	1	12.4663	2.91096	1.52055
2	2	1	2	1	1	1	TRUE	0						8.42857	1	13.7438			low-middle
2	2	1	2	2	1	1	FALSE	0	4.41502	0.328558	55.8889	0.589089	113.508	6.64286	0	21.1204	3.5	2.03906
2	2	1	2	1	1	1	FALSE		4.54749	0.363357	69.727	0.648996	110.239	8	1	17.3208	3.01449	1.54348	low
2	1	1	2	2	2	1	FALSE		5.44914	0.622882	167.844	0.67895	106.703	2.57143	0	21.5948	2.94853	1.44853	low
2	2	1	2	2	2	1	FALSE		3.60114	0.255027	53.0598	0.768811	110.025	1.60714	0	16.2872	2.63954	1.19186	low-middle
2	2	1	2	2	1	1	FALSE	0	3.62771	0.292528	35.9996	0.239629	112.169	3.39286	0	16.1261	3.19588	1.94845	upper-middle
2	2	1	2	1	1	1	TRUE	0	3.90267	0.325459	56.0016	0.56912	82.8414	7.53571	0	14.3374	3.44615	2.00769	low-middle
2	2	2	2	2	1	1	FALSE							0.285714	0	18.5094
2	2	1	2	2	1	1	FALSE	0	8.71429	0.649669	152.445	1.15821	105.82	6.32143	0	14.0179	5.80702	3.78947
2	2	1	2	1	1	1	FALSE		16.386	0.880049	254.31	1.16819	112.791	0.857143	0	15.5517	4.3	2.13	low-middle
2	2	2	2	2	1	1	FALSE	0	6.34429	0.480687	95.3736	0.698919	119.597	3.35714	0	18.4217	3.09836	1.52459
2	2	2	2	2	1	1	FALSE		6.69784	0.533623	100.779	1.14822	106.497	0.25	0	15.1162	3.24074	1.17593
2	1	2	2	2	2	1	FALSE		5.93104	0.629691	134.793	1.05836	97.1444	4.25	0	24.7271	5.56075	3.57009
2	2	1	2	1	1	1	TRUE	0	8.68448	0.66849	168.213	0.998456	98.8723	2.39286	0	11.9931	4.56303	2.72269	low
2	2	1	2	1	1	1	FALSE	0	7.84106	0.626834	131.141	0.629027	109.254	2.42857	0	12.4502	3.30476	1.70476
2	2	1	2	2	1	1	TRUE	0	4.04563	0.329063	56.8866	0.439321	95.6166	1.28571	0	19.147	3.31538	1.97692
2	1	1	2	1	2	1	TRUE	1						5	0	20.5022
2	1	1	2	2	2	3	TRUE		1.54815	0.121747	17.7401	0.389398	98.7357	1.42857	0	19.9559	3.54225	2.26761	upper-middle
2	2	2	2	1	1	1	TRUE							1.32143	0	12.6552			low
2	2	2	2	2	1	1	FALSE		6.43711	0.546041	100.055	0.708903	103.136	2.42857	0	15.5236	3.97087	2.28155
2	2	2	2	2	1	1	TRUE							1.64286	0	18.1933
2	1	2	1	2	2	2	FALSE		1.86068	0.137554	25.4655	0.658981	105.779	0	0	18.564	2.58757	1.21469
2	2	2	2	2	1	1	FALSE		3.31943	0.251077	48.9562	0.639012	105.458	0.357143	0	14.4769	3.04938	1.65432
2	1	2	2	2	2	1	FALSE		2.84944	0.326613	40.6977	0.339475	89.3526	11	1	23.4527	4.38298	3.02128	low
2	2	2	2	2	1	1	TRUE		3.45672	0.248855	50.1794	0.619042	107.192	4.21429	0	15.4043	2.97619	1.60714	upper-middle
2	1	2	2	3	2	3	FALSE		17.4808	1.07931	412.106	1.99691	107.783	2.35714	0	26.9555	5.56701	2.50515
2	2	2	2	2	1	1	FALSE		29.963	1.19847	416.947	2.02686	103.608	2.53571	0	14.8248	5.53425	1.75342
2	2	1	2	1	1	1	FALSE	1						2	0	12.2184			upper-middle
2	1	1	2	2	2	3	FALSE							3.67857	0	24.148			low-middle
2	1	1	2	3	2	1	FALSE	0	3.98286	0.474795	81.1973	0.609058	106.084	3.25	0	20.457	3.81132	2.23585	upper-middle
2	1	2	2	1	2	3	FALSE		3.6875	0.628695	113.039	0.828718	106.64	1.67857	0	23.1134	3.85556	1.93333	low-middle
2	2	2	2	1	1	1	FALSE		3.68077	0.292695	46.4277	0.56912	109.116	0	0	12.565	2.824	1.368
2	2	1	2	1	1	1	FALSE		1.81477	-0.022396	-3.51249	0.469274	103.552	3.57143	0	13.8317	2.96133	1.70166	low-middle
2	2	2	2	1	1	1	TRUE							2.75	0	19.0092
2	2	2	2	2	1	1	FALSE		5.93552	0.438828	84.9797	0.828718	106.56	12	1	17.4023	3.85714	2.19841	low-middle
2	1	2	2	2	2	2	FALSE	0	3.79041	0.451812	81.2622	0.469274	96.0162	2.60714	0	22.6812	4.97391	3.56522	low-middle
2	1	2	2	2	2	1	FALSE		2.65575	0.305864	40.2638	0.419351	80.5592	1.39286	0	23.0897	4.66667	3.2549	low-middle
2	1	1	2	3	1	1	FALSE		6.26124	0.622394	136.789	0.808749	113.815	2.32143	0	25.831	3.59459	1.86486	upper-middle
2	1	2	2	2	2	1	FALSE		8.50328	0.789038	226.781	1.30798	103.955	0.392857	0	24.652	4.39474	2.24561	low-middle
2	2	2	2	1	1	1	TRUE	0	6.2205	0.441109	86.3635	0.45929	113.67	6.32143	0	18.0635	3.88976	2.52756	upper-middle
2	1	2	2	3	1	1	FALSE							1.21429	0	25.4154			high
2	1	1	2	2	1	1	FALSE	0	2.44129	0.28104	40.0553	0.519197	97.8618	1.42857	0	22.8644	3.35088	1.89474
2	2	1	2	2	1	1	TRUE		3.03152	0.209937	35.2786	0.499228	105.639	2.42857	0	15.4278	3.36054	2.02041
2	2	1	2	2	1	1	FALSE		3.64135	0.227165	38.2069	0.609058	88.8878	1.57143	0	20.9921	3.21528	1.79167	upper-middle
2	1	2	2	2	2	1	FALSE		7.89218	0.740826	160.054	1.20813	82.5257	2.39286	0	22.8808	5.54348	3.22826	low
2	2	1	2	2	1	1	FALSE	0	1.62728	-0.0522234	-5.9931	0.489244	104.866	5.46429	0	18.4115	3.64964	2.29197
2	2	1	2	2	1	1	FALSE		1.70034	-0.0352992	-5.39516	0.419351	94.7468	2.28571	0	16.7165	3.21229	1.97765	low-middle
2	1	1	2	2	1	1	FALSE	0	2.35472	0.249207	39.7991	0.34946	94.7753	3.14286	0	20.1346	4.3985	3.13534	low-middle
2	2	2	2	2	1	1	TRUE		6.98017	0.547894	144.627	0.938548	107.84	6.60714	0	21.2117	3.22973	1.59459	upper-middle
2	2	2	2	1	2	1	FALSE		5.62689	0.469366	84.1904	0.509212	100.194	5.46429	0	18.7169	3.97321	2.51786	upper-middle
2	1	2	2	3	1	2	FALSE	1	3.14066	0.382498	72.5425	0.688934	102.944	1.21429	0	24.5351	3.79699	2.2782
2	1	2	2	3	1	2	FALSE	0						4.35714	0	25.0881
2	1	2	2	2	1	2	FALSE	0	3.32774	0.402625	68.9855	0.619043	105.962	3.32143	0	23.9724	3.41026	1.88034
2	2	1	2	2	1	1	FALSE		6.07063	0.523789	116.565	0.639012	115.169	4.67857	0	13.4432	2.90698	1.41085	low-middle
2	2	1	2	2	1	1	TRUE		7.4634	0.615949	128.1	0.798765	99.059	4.46429	0	14.2193	4.46226	2.70755	low-middle
2	1	1	2	1	2	1	FALSE		2.01304	0.19937	28.3425	0.339475	114.128	5.60714	0	19.2527	2.88889	1.61905
2	1	1	2	2	2	3	FALSE		2.64045	0.320968	68.4252	0.918579	108.569	3.32143	0	22.4089	3.03086	1.46296	low-middle
2	2	1	2	1	2	1	FALSE	0	3.76261	0.273421	46.7181	0.648996	90.1317	7.46429	0	16.5432	3.71014	2.23913
2	1	1	2	2	2	2	FALSE		1.27743	-0.0111886	-1.24714	0.269583	115.086	4.42857	0	22.1486	2.31496	1.10236	low
2	2	1	2	1	2	1	FALSE	0	2.629	0.147259	20.1046	0.519197	88.8878	6.25	0	13.9712	2.78295	1.37984	low
2	2	1	2	2	2	1	FALSE	0	4.65018	0.353328	61.5847	0.56912	111.787	6.42857	0	15.1298	3.81102	2.3622	low
2	2	1	2	1	2	1	FALSE	0	3.97945	0.287989	45.0439	0.619043	106.622	2.35714	0	17.8822	3.8629	2.3629	low
2	2	1	2	2	1	1	FALSE		5.5676	0.420121	89.4215	0.619042	111.787	7.10714	0	21.7339	3.54225	2.10563	low
2	2	2	2	2	1	1	FALSE	0	4.09506	0.327796	60.4913	0.529181	103.552	10.3929	1	14.6552	3.18705	1.80576	low-middle
2	2	2	2	2	1	1	FALSE		3.28982	0.250523	33.7479	0.449305	99.2465	12.6071	1	16.5371	3.76786	2.36607
2	1	2	2	2	2	3	FALSE		1.43387	0.0728067	11.0637	0.589089	107.783	1.35714	0	21.1685	3.06369	1.6879	low-middle
2	2	2	2	2	1	1	FALSE		1.6596	-0.0699034	-10.0454	0.399382	106.064	8.53571	1	17.5495	2.41143	1.18286
2	1	2	2	2	2	1	FALSE							3.57143	0	21.0454
2	1	2	2	2	2	2	FALSE		25.1172	1.28131	454.55	1.47771	92.7711	1.39286	0	21.8507	6.30769	3.03077
2	1	2	2	3	2	3	FALSE	0	2.28152	0.219343	37.5474	0.419351	100.224	2.57143	0	27.3401	3.08784	1.80405
2	1	2	2	2	2	3	TRUE	0						1.46429	0	18.8239
2	2	2	2	2	1	1	FALSE		5.36155	0.430354	63.4332	0.489243	106.373	1.32143	0	18.2632	4.18557	2.68041
2	2	2	2	1	1	1	FALSE	1	4.47305	0.349692	79.769	0.599073	108.104	6.46429	0	14.9827	3.17964	1.82036	low-middle
2	1	2	2	2	1	1	FALSE		15.7652	1.09122	354.567	3.46464	112.069	0.392857	0	24.8412	7.76543	2.48148	upper-middle
2	1	2	2	2	1	1	FALSE		6.58008	0.695	151.157	0.728873	111.555	3.28571	0	20.2116	4.16162	2.42424	upper-middle
2	2	1	2	2	1	1	FALSE		8.40062	0.619497	146.588	1.03839	104.691	6.5	0	18.1413	3.38333	1.51667	upper-middle
2	2	1	2	2	1	1	FALSE	0	8.17195	0.608352	128.712	0.958517	102.535	1.28571	0	14.4931	4.40367	2.52294	upper-middle
2	2	1	2	2	1	1	FALSE		2.82565	0.206855	28.5031	0.399382	110.025	0.607143	0	14.7685	3.28926	1.95868
2	1	1	2	2	1	1	FALSE	0	5.95559	0.623072	124.721	0.858672	102.999	3.78571	0	27.3891	4.50495	2.65347	low
2	2	2	2	2	1	1	FALSE		6.30767	0.476966	82.5811	0.489243	38.8862	0.25	0	16.2338	3.21495	1.75701	upper-middle
2	1	2	2	2	1	2	FALSE		3.51044	0.388478	66.4434	0.67895	34.5864	1.32143	0	27.046	4.51261	2.94118
2	2	1	2	2	1	1	FALSE							6.35714	0	16.3837			upper-middle
2	1	1	1	2	2	3	FALSE		1.40774	0.0510225	7.74934	0.529181	46.2263	3.92857	0	19.9194	2.51553	1.18634
2	1	2	2	2	2	3	FALSE		0.968219	-0.1169	-12.5739	0.389398	111.41	0.5	0	21.6561	2.47101	1.18841	upper-middle
2	2	1	2	1	1	2	FALSE	0	7.59977	0.570332	94.4545	0.489243	107.001	3	0	20.6774	2.77778	1.23333	low
2	1	1	2	1	2	3	TRUE		4.04642	0.465416	100.089	0.968502	106.765	6.5	0	22.0001	4.03704	2.31852	upper-middle
2	2	1	2	2	1	1	TRUE	0						13	1	13.3043
2	1	1	2	2	2	1	FALSE							3.21429	0	24.067
2	2	2	2	2	1	1	FALSE							3.14286	0	16.0713
2	2	2	2	2	1	1	TRUE		9.74867	0.717247	177.384	1.36788	103.497	5.39286	0	18.0492	3.44037	1.18349
2	2	1	2	2	1	1	TRUE							7.46429	0	13.2084			low-middle
2	1	1	2	2	2	2	FALSE		2.36973	0.265305	52.9948	0.609058	85.5885	1.35714	0	23.4894	3.68098	2.30675	low-middle
2	2	1	2	2	1	1	TRUE		4.01008	0.299925	41.487	0.389398	103.664	1.60714	0	15.154	3.26852	1.90741	low-middle
2	2	1	2	2	1	1	FALSE	0	6.95386	0.541363	109.082	0.728873	116.842	0.464286	0	13.0493	3.71053	2.07018	low-middle
2	2	2	2	1	1	1	FALSE	0	13.3669	0.831651	285.977	1.20813	89.9745	1.46429	0	16.1397	4.39063	2.44531
2	2	2	2	2	1	1	FALSE		6.47329	0.47917	113.541	0.808749	102.535	4.57143	0	18.3328	3.34932	1.79452	low-middle
2	2	1	2	2	1	1	FALSE		11.3419	0.763447	181.631	0.868656	96.323	2.5	0	14.4505	3.12245	1.23469	low-middle
2	1	1	2	2	2	1	FALSE		13.9933	1.0058	359.733	1.07833	102.614	2.42857	0	24.8244	4.03922	1.98039	low-middle
2	1	1	2	1	2	1	FALSE		8.62664	0.828031	243.37	1.25805	104.765	1.46429	0	23.7063	4.46364	2.31818	low
2	2	1	2	1	1	1	TRUE		6.21784	0.549278	107.971	0.658981	110.892	1	0	10.5634	3.40909	1.80909
2	1	1	2	1	2	1	TRUE		2.823	0.291834	55.8581	0.559135	119.215	1.75	0	18.1486	3.1457	1.77483	low
2	2	1	1	2	1	1	FALSE	1	2.61001	0.159306	23.0977	0.609058	110.239	3.78571	0	15.5127	2.32593	0.874074	low-middle
2	2	1	2	1	1	1	TRUE	1	3.89485	0.298769	55.021	0.688934	108.842	13	1	15.5294	3.79167	2.3125	low
2	2	1	2	2	1	1	TRUE		3.12227	0.245359	41.6339	0.758826	100.77	2.39286	0	14.1978	3.07746	1.54225	low-middle
2	2	1	2	1	1	1	TRUE	1	1.41703	-0.0808756	-12.1365	0.439321	104.058	0.607143	0	11.707	2.37297	1.13514	low
2	1	1	2	2	2	1	FALSE							6.39286	0	23.3496			low
2	2	1	2	1	1	1	TRUE		5.39586	0.41424	93.0263	0.798765	107.579	7.5	0	16.8513	3.27152	1.74172	low
2	2	1	2	1	1	1	FALSE		18.0079	0.974596	367.875	1.79722	115.6	6.64286	0	16.4592	4.10619	1.51327	low
2	2	1	2	2	1	1	FALSE							2.42857	0	15.3351			low-middle
2	1	1	2	2	2	1	FALSE		2.56901	0.285588	47.7637	0.67895	83.165	3.53571	0	26.6823	3.76692	2.25564	low-middle
2	2	1	2	2	1	1	FALSE		1.90375	-0.0126907	-1.96809	0.409367	107.906	0.357143	0	15.8702	2.57062	1.33898	low-middle
2	1	2	2	2	2	1	FALSE		3.27546	0.388945	65.4457	0.249614	104.184	1.35714	0	23.6295	3.37607	2.16239
2	2	2	2	2	2	1	FALSE	0						6.21429	0	15.8396
2	2	2	2	2	1	1	FALSE							0	0	16.2186			low-middle
2	2	2	1	1	1	1	FALSE							1.67857	0	14.8852
2	2	1	2	2	1	1	FALSE	0						1.39286	0	15.7319			low-middle
2	1	1	2	2	2	1	FALSE	0						1.35714	0	25.7498
2	2	2	2	2	1	1	TRUE	0						2.46429	0	15.4047			low
2	2	2	2	2	1	1	FALSE		7.55047	0.577042	148.987	1.00844	108.979	2.53571	0	12.4399	3.15827	1.43165
2	1	2	2	2	2	1	FALSE		4.63489	0.557502	120.925	0.848687	99.9232	1.32143	0	19.5705	4.43333	2.725	low
2	1	2	2	2	2	1	FALSE							3.25	0	20.4986			upper-middle
2	1	1	2	2	2	1	TRUE	0	4.39786	0.509578	115.519	0.888625	78.871	3.39286	0	21.7289	3.76119	2.09701
2	2	2	2	2	1	1	FALSE							3.5	0	13.1304			low
2	1	2	2	2	2	1	FALSE							1.25	0	23.4495			upper-middle
2	1	2	2	2	2	1	FALSE	0						3.67857	0	22.7215			low-middle
2	2	2	2	2	1	1	FALSE	0						4.46429	0	11.0801			low
2	1	2	2	2	2	1	FALSE	0						2.25	0	22.9368
2	2	1	2	1	2	1	FALSE							1.64286	0	12.8669			low-middle
2	1	2	2	2	2	1	FALSE		10.7804	0.921723	405.85	1.44776	104.242	1.42857	0	20.5557	4.48951	2.47552	low-middle
2	2	1	2	1	1	1	TRUE		3.09637	0.206993	34.8925	0.34946	69.0127	5.71429	0	15.7915	2.89865	1.66216
2	2	2	2	2	1	1	FALSE							3.35714	0	14.8888			upper-middle
2	2	1	2	2	1		FALSE	0						0.428571	0	13.7825
2	2	1	2	1	1	1	FALSE	0						3.42857	0	16.1796			upper-middle
2	1	2	2	2	2	1	FALSE		2.29492	0.259677	47.3947	0.668965	97.8618	1.42857	0	21.5948	3.70667	2.26	low-middle
2	1	2	2	2	2	2	FALSE	0	15.6351	1.03756	409.13	1.69737	83.488	1.57143	0	21.9092	5.72897	3.14019	upper-middle
2	2	2	2	2	1	1	FALSE	0						0.428571	0	14.1151
2	1	2	2	2	2	3	FALSE		17.0287	1.10219	440.923	2.16665	101.753	9.46429	1	22.4171	5.91837	2.70408
2	2	1	2	1	1	1	TRUE	0	1.37236	-0.114211	-14.3746	0.319506	98.8723	8.60714	1	15.1678	2.01863	0.819876	low-middle
2	2	1	2	2	1	1	FALSE		15.546	0.854048	242.034	1.57756	87.8249	0.357143	0	20.7669	4.68627	2.13725	low-middle
2	2	1	2	2	1	1	FALSE							2.64286	0	14.6716			low-middle
2	2	1	2	1	1	1	FALSE	0						6.42857	0	13.1362			low-middle
2	1	1	2	2	2	2	FALSE							0.285714	0	26.346			low
2	2	2	2	2	1	1	FALSE							1.32143	0	14.2517			low-middle
2	2	1	2	2	2	1	TRUE							0.321429	0	15.5843			upper-middle
2	2	1	2	2	1	1	FALSE		1.57774	-0.0876105	-9.09898	0.369429	105.881	3.32143	0	14.9599	2.70543	1.4186
2	1	1	2	1	2	1	FALSE	0	2.57655	0.310142	40.6499	0.509212	107.59	3.57143	0	21.1282	3.37624	1.87129	low-middle
2	2	1	2	2	1	1	FALSE		2.21949	0.104949	16.1479	0.599073	94.4029	3.35714	0	13.367	2.93464	1.54248	low-middle
2	1	1	2	2	2	3	FALSE							2.5	0	22.8143			low-middle
2	2	1	2	2	1	1	FALSE		16.1508	0.938369	331.978	1.81719	87.8249	7.42857	0	15.8777	5.27679	2.65179	low-middle
2	1	1	2	2	2	1	FALSE	1	3.34778	0.431805	113.736	0.868656	114.764	4.46429	0	22.2592	2.45087	0.947977	low-middle
2	2	1	2	1	1	2	TRUE		6.82291	0.556016	79.2326	0.648996	106.874	3	0	15.3719	3.53165	1.70886	low-middle
2	1	1	2	2	2	3	FALSE	0						5.67857	0	18.2774			low-middle
2	2	1	2	2	2	1	TRUE	0	5.35133	0.435472	73.957	0.728873	92.8833	1.46429	0	18.7279	4.41441	2.75676	low-middle
2	2	2	2	2	1	1	FALSE	0	16.7014	0.951504	312.83	1.92702	89.8177	3.39286	0	15.8731	4.96078	2.06863	low-middle
2	1	1	2	2	2	1	FALSE							4.32143	0	23.0859			low-middle
2	2	1	2	1	1	1	FALSE		5.89598	0.48854	77.0937	0.668965	50.9062	9.35714	1	15.2292	2.96875	1.27083	low-middle
2	2	1	2	2	1	1	FALSE		2.62379	0.163346	18.8643	0.21966	104.632	2.5	0	17.0304	3.43925	2.23364	low-middle
2	1	1	2	2	2	3	FALSE		6.59515	0.66374	121.277	0.868657	110.341	0.428571	0	26.4901	4.78161	2.78161	low-middle
2	1	1	2	1	2	2	FALSE	1	1.46923	0.101595	15.8745	0.589089	101.384	3.46429	0	19.6626	2.95513	1.57692	low-middle
2	2	1	2	2	1	1	FALSE		4.45809	0.390445	62.4526	0.629027	90.4476	5.60714	0	12.1114	3.53153	1.96396	low
2	2	1	2	2	1	1	FALSE	0						3.35714	0	14.9746			low-middle
2	1	1	2	2	2	1	FALSE		5.73785	0.622025	135.405	1.02841	104.416	1.5	0	25.8845	4.22727	2.29091
2	1	2	2	1	2	1	FALSE	0	3.8882	0.489569	78.9763	0.529181	85.0265	2.35714	0	21.0056	4.64286	3.10204	low
2	2	2	1	2	1	1	FALSE	0	15.8094	0.896962	295.196	1.51765	102.935	2.5	0	16.1787	5.3964	3.02703	low
2	2	2	2	2	1	1	FALSE		11.2414	0.730887	194.537	1.26804	108.842	4.17857	0	15.4301	4.33043	2.22609	low-middle
2	2	2	2	3	1	1	FALSE							1.42857	0	13.9639
2	2	1	2	2	1	1	TRUE		5.77895	0.487243	124.724	1.18816	99.8128	7.46429	0	16.0026	3.73077	1.96795
2	2	1	2	2	1	1	FALSE	0	1.61724	-0.0969616	-11.5113	0.589089	103.776	4.42857	0	17.3748	3.04698	1.65101	upper-middle
2	1	1	2	2	2	2	FALSE		3.08932	0.36371	62.743	0.868656	102.614	0.321429	0	23.0946	3.35484	1.65323
2	2	2	2	1	1	1	FALSE							2.5	0	19.3739			upper-middle
2	1	1	2	1	2	1	FALSE	0	23.3812	1.23146	470.656	2.23654	115.741	5.42857	0	21.4307	6.40789	2.46053	upper-middle
2	1	1	2	2	2	1	FALSE		5.33864	0.627528	108.887	0.858672	104.416	1.53571	0	19.3175	4.44828	2.45977	low
2	2	1	2	2	1	3	TRUE		2.67849	0.141726	19.2196	0.34946	106.064	0.464286	0	15.1605	3.0155	1.74419	low-middle
2	1	1	2	2	2	3	FALSE	0	6.90862	0.735096	198.575	1.23808	97.8618	2.28571	0	22.3166	4.17241	2.10345	upper-middle
2	2	1	2	1	1	1	FALSE		3.11688	0.269141	49.0518	0.828718	107.774	5.42857	0	13.4319	2.98649	1.42568	upper-middle
2	1	1	2	2	2	3	FALSE	0	1.98081	0.189037	27.7958	0.56912	113.274	3.39286	0	22.6651	3.79545	2.36364	upper-middle
2	1	1	2	2	2	1	FALSE							1.53571	0	22.886			upper-middle
2	2	1	2	1	1	1	FALSE	0	4.92733	0.464513	103.468	0.768811	103.441	2.53571	0	14.0639	3.14286	1.59286	upper-middle
2	2	1	2	2	1	1	FALSE							1.46429	0	16.981			upper-middle
2	2	2	2	2	2	1	FALSE		5.53384	0.467187	82.8066	0.758827	107.192	1.14286	0	16.144	3.59459	1.90991
2	2	1	2	1	1	1	FALSE	1	5.19791	0.474489	78.8157	0.888626	64.813	6.53571	0	20.1143	4.42718	2.56311	low
2	2	1	2	2	1	1	FALSE		3.35793	0.25155	39.6863	0.639012	104.058	3.35714	0	15.0607	2.66412	1.17557	low-middle
2	1	1	2	2	2	3	FALSE		5.43316	0.632527	158.817	0.738857	106.454	1.5	0	19.5431	2.52	0.928	low-middle
2	2	1	2	1	1	1	FALSE	1						0.535714	0	17.388			low-middle
2	1	1	2	2	2	3	FALSE	0						2.57143	0	24.5165			low-middle
2	2	1	2	1	1	1	FALSE							5.53571	0	18.3373			low-middle
2	1	1	2	2	2	3	FALSE		3.08912	0.366752	67.6188	0.459289	97.7176	0.464286	0	23.067	3.21212	1.86364	low-middle
2	1	1	2	2	2	3	FALSE		1.36719	0.0218096	3.85759	0.489243	107.654	1	0	22.1978	2.21649	0.963918	upper-middle
2	2	1	2	1	1	1	TRUE		3.08285	0.218469	39.8811	0.489243	111.039	5.42857	0	15.1751	3.27848	1.96835	low-middle
2	1	2	2	2	2	3	FALSE		1.20141	-0.0108466	-1.34281	0.409367	103.671	2.35714	0	21.848	2.79433	1.50355	low
2	1	2	2	2	2	1	FALSE							0.357143	0	29.4356
2	1	2	2	2	1	3	FALSE		4.2464	0.533971	115.84	0.918579	107.27	2.21429	0	20.9146	4.22581	2.48387
2	1	2	2	2	1	3	FALSE		2.16374	0.233117	36.7581	0.339475	80.458	0.285714	0	22.5247	3.9403	2.68657
2	2	1	2	2	1	1	FALSE		3.53285	0.20863	26.6683	0.359444	93.5531	1.35714	0	13.8623	4.10714	2.78571	upper-middle
2	2	1	2	1	1	1	FALSE		2.43272	0.104218	12.4611	0.289552	104.344	1.53571	0	13.4325	3.15966	1.91597
2	1	1	1	2	2	3	FALSE	1	3.48112	0.429231	117.228	1.13824	103.558	1.67857	0	22.5056	3.61111	1.97778
2	1	1	2	2	2	1	FALSE							2.75	0	19.6272			low
2	1	1	2	2	2	1	FALSE	0						2.42857	0	18.0869			upper-middle
2	1	1	2	2	1	1	FALSE	0						1.85714	0	21.1529
2	2	1	2	2	1	1	FALSE		4.36346	0.363628	64.2396	0.379413	109.602	11	1	18.9542	3.92126	2.62205
2	1	2	2	2	1	1	FALSE	0	4.66187	0.517829	99.2346	0.878641	73.3129	0.428571	0	24.0558	4.73214	2.94643
2	2	1	2	2	1	1	TRUE	1	14.0127	0.86886	229.579	1.58754	114.829	3.53571	0	15.7069	5.74194	3.03226	low-middle
2	2	1	2	1	1	1	FALSE	0	2.15522	0.0808332	10.8211	0.639012	79.8397	3.60714	0	19.3883	3.59124	2.12409	low
2	2	1	2	2	1	1	FALSE		5.99107	0.464376	79.0412	0.938548	109.672	1.32143	0	17.6068	4.02804	2.14953	low-middle
2	1	1	2	2	2	2	FALSE		2.65052	0.274791	47.7159	0.658981	111.483	0.357143	0	26.8812	3.23571	1.76429	upper-middle
2	2	1	2	2	2	1	FALSE	1	3.53264	0.266317	35.2923	0.539166	90.1317	6	0	18.9314	3.47222	1.97222	low
2	2	1	2	2	1	1	FALSE	0	6.99352	0.549943	113.121	1.08832	93.2171	4.53571	0	16.8029	4.14783	2.2	low-middle
2	2	2	2	2	1	1	FALSE		4.45829	0.356181	52.9914	0.56912	108.37	0.392857	0	16.6955	3.72222	2.19444
2	1	1	2	2	2	3	FALSE		3.06077	0.383345	70.0482	0.489243	99.6239	0	0	18.9351	2.96094	1.57813	upper-middle
2	2	1	2	2	1	1	FALSE	0	1.66687	-0.00678497	-0.891788	0.359444	109.742	1.39286	0	14.3954	2.63087	1.38926	upper-middle
2	1	1	2	2	1	1	FALSE		4.85332	0.534982	102.163	0.599073	92.3796	0.607143	0	24.9688	3.88991	2.33945
2	2	1	2	1	1	1	FALSE		2.86696	0.20052	20.6171	0.259599	119.498	0.392857	0	12.2604	3.69231	2.40659
2	1	1	2	2	1	3	FALSE		3.0873	0.401614	88.1026	0.519197	103.222	1.42857	0	19.1395	2.98667	1.64	low-middle
2	1	1	2	2	2	3	FALSE							0.25	0	22.7482			low-middle
2	2	1	2	1	1	1	FALSE	0	2.14044	0.0770241	12.5124	0.469274	114.078	3.28571	0	13.8816	2.64072	1.35928	upper-middle
2	1	2	2	2	1	3	FALSE		1.35123	0.0226272	3.32456	0.619042	118.852	0.714286	0	21.1227	2.82609	1.44099	low-middle
2	2	2	2	2	1	1	FALSE							2.35714	0	15.6391			upper-middle
2	1	2	2	2	1	1	FALSE		1.98055	0.209577	27.7787	0.56912	119.399	1.35714	0	23.1421	3.52586	2.03448
[truncated: 13,870 more rows]
