# Supplementary material for: Nonlinear thresholds in lipid-frailty interplay: Precision targets for severe airflow limitation in aging adults
Source: PLoS One. 2026 Apr 29;21(4):e0348083. doi: 10.1371/journal.pone.0348083 (PMC13127961; doi:10.1371/journal.pone.0348083)
Supplement: S1 Table — This table presents the raw p‑values and False Discovery Rate (FDR)‑adjusted q‑values for all associations shown in Table 2 (main text). Variables with q < 0.05 are considered significant after multiple testing correction. (CSV) [file pone.0348083.s003.csv]

Variable	Raw_P	Adjusted_Q	Significant	Suggestive
Social Isolation YES (Non-adj)	0.001	0.002	Yes	No
Social Isolation YES (Adj I)	0.015	0.0203225806451613	Yes	No
Social Isolation YES (Adj II)	0.115	0.134166666666667	No	No
VAI (Non-adj)	0.011	0.0154	Yes	No
VAI (Adj I)	0.007	0.0105	Yes	No
VAI (Adj II)	0.033	0.0433125	Yes	No
AIP (Non-adj)	0.001	0.002	Yes	No
AIP (Adj I)	0.001	0.002	Yes	No
AIP (Adj II)	0.001	0.002	Yes	No
NHDL (Non-adj)	0.001	0.002	Yes	No
NHDL (Adj I)	0.002	0.0035	Yes	No
NHDL (Adj II)	0.005	0.0084	Yes	No
Residual Cholesterol (Non-adj)	0.002	0.0035	Yes	No
Residual Cholesterol (Adj I)	0.002	0.0035	Yes	No
Residual Cholesterol (Adj II)	0.01	0.0144827586206897	Yes	No
EGFR (Non-adj)	0.006	0.00933333333333333	Yes	No
EGFR (Adj I)	0.356	0.3738	No	No
EGFR (Adj II)	0.068	0.084	No	No
Frailty Index (Non-adj)	0.001	0.002	Yes	No
Frailty Index (Adj I)	0.001	0.002	Yes	No
Frailty Index (Adj II)	0.001	0.002	Yes	No
Frailty YES (Non-adj)	0.001	0.002	Yes	No
Frailty YES (Adj I)	0.001	0.002	Yes	No
Frailty YES (Adj II)	0.001	0.002	Yes	No
ASM (Non-adj)	0.001	0.002	Yes	No
ASM (Adj I)	0.001	0.002	Yes	No
ASM (Adj II)	0.001	0.002	Yes	No
Castelli I (Non-adj)	0.001	0.002	Yes	No
Castelli I (Adj I)	0.001	0.002	Yes	No
Castelli I (Adj II)	0.001	0.002	Yes	No
Castelli II (Non-adj)	0.001	0.002	Yes	No
Castelli II (Adj I)	0.001	0.002	Yes	No
Castelli II (Adj II)	0.001	0.002	Yes	No
SES low-middle (Non-adj)	0.037	0.0470909090909091	Yes	No
SES low-middle (Adj I)	0.085	0.102	No	No
SES low-middle (Adj II)	0.259	0.286263157894737	No	No
SES upper-middle (Non-adj)	0.001	0.002	Yes	No
SES upper-middle (Adj I)	0.006	0.00933333333333333	Yes	No
SES upper-middle (Adj II)	0.119	0.135081081081081	No	No
SES high (Non-adj)	0.347	0.373692307692308	No	No
SES high (Adj I)	0.419	0.429219512195122	No	No
SES high (Adj II)	0.64	0.64	No	No
