# Supplementary material for: Nonlinear thresholds in lipid-frailty interplay: Precision targets for severe airflow limitation in aging adults
Source: PLoS One. 2026 Apr 29;21(4):e0348083. doi: 10.1371/journal.pone.0348083 (PMC13127961; doi:10.1371/journal.pone.0348083)
Supplement: S2 Table — This table provides the raw p‑values and FDR‑adjusted q‑values for the linear and segmented regression results shown in Table 3. The log‑likelihood ratio test (LRT) for nonlinearity is also included. Significant nonlinearity is indicated by q < 0.05; suggestive nonlinearity (p < 0.05 but q ≥ 0.05) is noted. (CSV) [file pone.0348083.s004.csv]

Variable	Raw_P	Adjusted_Q	Significant	Suggestive
VAI (linear)	0.017	0.036	Yes	No
VAI (<K)	0.006	0.018	Yes	No
VAI (>K)	0.5577	0.6084	No	No
VAI (LRT)	0.035	0.063	No	Yes
AIP (linear)	0.001	0.0036	Yes	No
AIP (<K)	0.001	0.0036	Yes	No
AIP (>K)	0.8984	0.8984	No	No
AIP (LRT)	0.276	0.342620689655172	No	No
NHDL (linear)	0.006	0.018	Yes	No
NHDL (<K)	0.008	0.0205714285714286	Yes	No
NHDL (>K)	0.3063	0.36756	No	No
NHDL (LRT)	0.049	0.0782608695652174	No	Yes
Residual Cholesterol (linear)	0.007	0.0193846153846154	Yes	No
Residual Cholesterol (<K)	0.024	0.048	Yes	No
Residual Cholesterol (>K)	0.0257	0.0486947368421053	Yes	No
Residual Cholesterol (LRT)	0.039	0.0668571428571429	No	Yes
EGFR (linear)	0.341	0.384075	No	No
EGFR (<K)	0.088	0.12672	No	No
EGFR (>K)	0.8397	0.863691428571428	No	No
EGFR (LRT)	0.143	0.183857142857143	No	No
Frailty Index (linear)	0.001	0.0036	Yes	No
Frailty Index (<K)	0.014	0.0315	Yes	No
Frailty Index (>K)	1e-04	0.0036	Yes	No
Frailty Index (LRT)	0.069	0.1035	No	No
ASM (linear)	0.001	0.0036	Yes	No
ASM (<K)	0.001	0.0036	Yes	No
ASM (>K)	0.6568	0.695435294117647	No	No
ASM (LRT)	0.131	0.175466666666667	No	No
Castelli I (linear)	0.001	0.0036	Yes	No
Castelli I (<K)	0.001	0.0036	Yes	No
Castelli I (>K)	0.3414	0.384075	No	No
Castelli I (LRT)	0.011	0.0264	Yes	No
Castelli II (linear)	0.001	0.0036	Yes	No
Castelli II (<K)	0.001	0.0036	Yes	No
Castelli II (>K)	0.1316	0.175466666666667	No	No
Castelli II (LRT)	0.05	0.0782608695652174	No	No
