# Supplementary material for: Nonlinear thresholds in lipid-frailty interplay: Precision targets for severe airflow limitation in aging adults
Source: PLoS One. 2026 Apr 29;21(4):e0348083. doi: 10.1371/journal.pone.0348083 (PMC13127961; doi:10.1371/journal.pone.0348083)
Supplement: S3 Table — This table reports the raw p‑values and FDR‑adjusted q‑values for the interaction effects between education level and each exposure variable, corresponding to Table 4. Estimates for the three education strata are also provided with their adjusted significance status. (CSV) [file pone.0348083.s005.csv]

Variable	Raw_P	Adjusted_Q	Significant	Suggestive
VAI_Crude_No formal	0.558	0.651978947368421	No	No
VAI_Crude_High school	0.004	0.0164444444444444	Yes	No
VAI_Crude_Above high	0.076	0.133904761904762	No	No
VAI_Crude_interaction	0.019	0.057	No	Yes
VAI_ModelI_No formal	0.713	0.752102803738318	No	No
VAI_ModelI_High school	0.003	0.013875	Yes	No
VAI_ModelI_Above high	0.135	0.214071428571429	No	No
VAI_ModelI_interaction	0.019	0.057	No	Yes
VAI_ModelII_No formal	0.823	0.830481818181818	No	No
VAI_ModelII_High school	0.009	0.03121875	Yes	No
VAI_ModelII_Above high	0.069	0.12765	No	No
VAI_ModelII_interaction	0.012	0.0391764705882353	Yes	No
AIP_Crude_No formal	0.221	0.32708	No	No
AIP_Crude_High school	0.001	0.0069375	Yes	No
AIP_Crude_Above high	0.047	0.102294117647059	No	Yes
AIP_Crude_interaction	0.057	0.117166666666667	No	No
AIP_ModelI_No formal	0.273	0.383582278481013	No	No
AIP_ModelI_High school	0.001	0.0069375	Yes	No
AIP_ModelI_Above high	0.067	0.126050847457627	No	No
AIP_ModelI_interaction	0.071	0.129196721311475	No	No
AIP_ModelII_No formal	0.292	0.40515	No	No
AIP_ModelII_High school	0.001	0.0069375	Yes	No
AIP_ModelII_Above high	0.042	0.09546	No	Yes
AIP_ModelII_interaction	0.036	0.0850212765957447	No	Yes
NHDL_Crude_No formal	0.343	0.464304878048781	No	No
NHDL_Crude_High school	0.002	0.0105714285714286	Yes	No
NHDL_Crude_Above high	0.08	0.136615384615385	No	No
NHDL_Crude_interaction	0.043	0.09546	No	Yes
NHDL_ModelI_No formal	0.423	0.54596511627907	No	No
NHDL_ModelI_High school	0.003	0.013875	Yes	No
NHDL_ModelI_Above high	0.1	0.168181818181818	No	No
NHDL_ModelI_interaction	0.051	0.106811320754717	No	No
NHDL_ModelII_No formal	0.49	0.594815217391304	No	No
NHDL_ModelII_High school	0.003	0.013875	Yes	No
NHDL_ModelII_Above high	0.08	0.136615384615385	No	No
NHDL_ModelII_interaction	0.031	0.0782045454545455	No	Yes
RC_Crude_No formal	0.398	0.525928571428571	No	No
RC_Crude_High school	0.004	0.0164444444444444	Yes	No
RC_Crude_Above high	0.032	0.0789333333333333	No	Yes
RC_Crude_interaction	0.009	0.03121875	Yes	No
RC_ModelI_No formal	0.476	0.592	No	No
RC_ModelI_High school	0.004	0.0164444444444444	Yes	No
RC_ModelI_Above high	0.043	0.09546	No	Yes
RC_ModelI_interaction	0.012	0.0391764705882353	Yes	No
RC_ModelII_No formal	0.539	0.636478723404255	No	No
RC_ModelII_High school	0.007	0.0267931034482759	Yes	No
RC_ModelII_Above high	0.035	0.0844565217391304	No	Yes
RC_ModelII_interaction	0.009	0.03121875	Yes	No
EGFR_Crude_No formal	0.252	0.358615384615385	No	No
EGFR_Crude_High school	0.028	0.074	No	Yes
EGFR_Crude_Above high	0.725	0.752102803738318	No	No
EGFR_Crude_interaction	0.6	0.69375	No	No
EGFR_ModelI_No formal	0.474	0.592	No	No
EGFR_ModelI_High school	0.529	0.631387096774194	No	No
EGFR_ModelI_Above high	0.48	0.592	No	No
EGFR_ModelI_interaction	0.723	0.752102803738318	No	No
EGFR_ModelII_No formal	0.405	0.528882352941176	No	No
EGFR_ModelII_High school	0.06	0.118928571428571	No	No
EGFR_ModelII_Above high	0.69	0.743592233009709	No	No
EGFR_ModelII_interaction	0.617	0.705242424242424	No	No
FI_Crude_No formal	0.001	0.0069375	Yes	No
FI_Crude_High school	0.001	0.0069375	Yes	No
FI_Crude_Above high	0.152	0.231123287671233	No	No
FI_Crude_interaction	0.666	0.731940594059406	No	No
FI_ModelI_No formal	0.001	0.0069375	Yes	No
FI_ModelI_High school	0.002	0.0105714285714286	Yes	No
FI_ModelI_Above high	0.183	0.2745	No	No
FI_ModelI_interaction	0.385	0.514879518072289	No	No
FI_ModelII_No formal	0.001	0.0069375	Yes	No
FI_ModelII_High school	0.001	0.0069375	Yes	No
FI_ModelII_Above high	0.152	0.231123287671233	No	No
FI_ModelII_interaction	0.629	0.705242424242424	No	No
ASM_Crude_No formal	0.005	0.0198214285714286	Yes	No
ASM_Crude_High school	0.002	0.0105714285714286	Yes	No
ASM_Crude_Above high	0.757	0.778027777777778	No	No
ASM_Crude_interaction	0.723	0.752102803738318	No	No
ASM_ModelI_No formal	0.001	0.0069375	Yes	No
ASM_ModelI_High school	0.001	0.0069375	Yes	No
ASM_ModelI_Above high	0.248	0.357506493506493	No	No
ASM_ModelI_interaction	0.776	0.790238532110092	No	No
ASM_ModelII_No formal	0.001	0.0069375	Yes	No
ASM_ModelII_High school	0.001	0.0069375	Yes	No
ASM_ModelII_Above high	0.863	0.863	No	No
ASM_ModelII_interaction	0.493	0.594815217391304	No	No
CastI_Crude_No formal	0.06	0.118928571428571	No	No
CastI_Crude_High school	0.001	0.0069375	Yes	No
CastI_Crude_Above high	0.076	0.133904761904762	No	No
CastI_Crude_interaction	0.125	0.204044117647059	No	No
CastI_ModelI_No formal	0.067	0.126050847457627	No	No
CastI_ModelI_High school	0.001	0.0069375	Yes	No
CastI_ModelI_Above high	0.127	0.204304347826087	No	No
CastI_ModelI_interaction	0.143	0.22356338028169	No	No
CastI_ModelII_No formal	0.051	0.106811320754717	No	No
CastI_ModelII_High school	0.001	0.0069375	Yes	No
CastI_ModelII_Above high	0.064	0.124631578947368	No	No
CastI_ModelII_interaction	0.116	0.192179104477612	No	No
CastII_Crude_No formal	0.029	0.0748604651162791	No	Yes
CastII_Crude_High school	0.002	0.0105714285714286	Yes	No
CastII_Crude_Above high	0.306	0.419333333333333	No	No
CastII_Crude_interaction	0.649	0.72039	No	No
CastII_ModelI_No formal	0.028	0.074	No	Yes
CastII_ModelI_High school	0.001	0.0069375	Yes	No
CastII_ModelI_Above high	0.479	0.592	No	No
CastII_ModelI_interaction	0.674	0.733470588235294	No	No
CastII_ModelII_No formal	0.019	0.057	No	Yes
CastII_ModelII_High school	0.002	0.0105714285714286	Yes	No
CastII_ModelII_Above high	0.247	0.357506493506493	No	No
CastII_ModelII_interaction	0.624	0.705242424242424	No	No
FI_extra_Crude_interaction	0.028	0.074	No	Yes
FI_extra_ModelI_interaction	0.028	0.074	No	Yes
FI_extra_ModelII_interaction	0.024	0.0701052631578947	No	Yes
