# Supplementary material for: Nonlinear thresholds in lipid-frailty interplay: Precision targets for severe airflow limitation in aging adults
Source: PLoS One. 2026 Apr 29;21(4):e0348083. doi: 10.1371/journal.pone.0348083 (PMC13127961; doi:10.1371/journal.pone.0348083)
Supplement: S4 Table — Threshold estimates (K) for each variable with a nonlinear association were validated using 1,000 bootstrap iterations. The table shows the linear effect, the original K, the segment‑specific odds ratios, the likelihood ratio test p‑value, the bootstrap mean K, and the 95% confidence interval of K. (CSV) [file pone.0348083.s006.csv]

Variable	Linear_effect	Linear_p	K_estimate	OR_below	OR_above	LR_p	Bootstrap_K_mean	Bootstrap_K_CI	Bootstrap_success_rate
VAI	0.970 (0.945-0.994)	0.0169205254266405	4.722	0.891 (0.821-0.967)	0.991 (0.961-1.022)	0.107761008003982	4.559	1.114-12.223	1
AIP	0.556 (0.392-0.788)	0.00097854911437255	0.658	0.475 (0.304-0.744)	1.075 (0.321-3.595)	0.553289555991224	0.296	-0.933	1
NHDL	0.998 (0.997-1.000)	0.00559681215446228	56.323	0.994 (0.990-0.999)	0.999 (0.998-1.001)	0.145606381697801	79.333	-273.493	1
residual_cholesterol	0.716 (0.562-0.912)	0.00674638537008224	0.329	0.003 (0.000-0.477)	0.758 (0.595-0.967)	0.119704896472735	0.546	0.320-1.608	1
eGFR	0.997 (0.991-1.003)	0.341378898902701	57.31	0.980 (0.957-1.003)	1.001 (0.993-1.009)	0.342180882804509	81.789	56.118-109.256	1
frailty_index	1.077 (1.053-1.101)	8.64709896367747e-11	2.607	1.294 (1.055-1.587)	1.066 (1.039-1.093)	0.19179800981901	5.088	0.607-13.643	1
ASM	0.881 (0.846-0.917)	6.39019204531574e-10	23.955	0.872 (0.836-0.909)	1.046 (0.862-1.268)	0.319036301832808	18.89	11.067-24.101	1
castelli1	0.774 (0.690-0.869)	1.44165585942553e-05	3.557	0.580 (0.454-0.742)	0.926 (0.792-1.082)	0.0384945845753495	3.475	2.433-4.181	1
castelli2	0.717 (0.615-0.838)	2.6226102455188e-05	1.814	0.504 (0.344-0.737)	0.851 (0.683-1.059)	0.146330714184661	1.892	1.068-2.909	1
