# Supplementary material for: Nonlinear thresholds in lipid-frailty interplay: Precision targets for severe airflow limitation in aging adults
Source: PLoS One. 2026 Apr 29;21(4):e0348083. doi: 10.1371/journal.pone.0348083 (PMC13127961; doi:10.1371/journal.pone.0348083)
Supplement: S1 Code — This script reads the raw data, performs variable cleaning, and removes outliers for continuous variables using the interquartile range (IQR) method within each SAL group. The cleaned dataset is saved for subsequent analyses. (TXT) [file pone.0348083.s013.txt]

install.packages("writexl")


# ======================================================
# 异常值剔除脚本
# 输入: C:\Users\guozh\Desktop\SAL\SAL.xlsx
# 输出: 剔除异常值后的数据集保存为同目录下的 SAL_cleaned.xlsx
# 方法: 按SAL分组，对每个连续变量使用IQR方法
# ======================================================

# 1. 加载必要的包 -------------------------------------------------
library(readxl)
library(dplyr)
library(writexl)  # 用于保存Excel文件

# 2. 读取数据 -----------------------------------------------------
file_path <- "C:/Users/guozh/Desktop/SAL/SAL.xlsx"
data <- read_excel(file_path, sheet = 1)  # 假设数据在第一个sheet

# 查看数据结构
cat("原始数据行数:", nrow(data), "\n")
cat("原始数据列名:", paste(names(data), collapse = ", "), "\n")

# 3. 定义需要检查异常值的连续变量 ---------------------------------
vars_to_check <- c(
  "vai", "aip", "nhdl", "residual_cholesterol", "egfr",
  "frailty_index", "asm", "castellis_index1", "castellis_index2"
)

# 确保这些变量存在于数据中
vars_present <- intersect(vars_to_check, names(data))
if (length(vars_present) == 0) stop("未找到指定的变量，请检查列名。")
cat("将检查以下变量:", paste(vars_present, collapse = ", "), "\n")

# 4. 按SAL分组，为每个变量计算异常值标志 ---------------------------
# 创建异常值标志列（初始化为FALSE）
data <- data %>% mutate(.outlier_flag = FALSE)

# 分组计算
for (v in vars_present) {
  # 按SAL分组计算Q1, Q3, IQR
  group_stats <- data %>%
    group_by(SAL) %>%
    summarise(
      Q1 = quantile(.data[[v]], 0.25, na.rm = TRUE),
      Q3 = quantile(.data[[v]], 0.75, na.rm = TRUE),
      .groups = "drop"
    )
  
  # 对每个SAL组应用阈值
  for (i in 1:nrow(group_stats)) {
    sal_val <- group_stats$SAL[i]
    q1 <- group_stats$Q1[i]
    q3 <- group_stats$Q3[i]
    iqr <- q3 - q1
    lower_bound <- q1 - 1.5 * iqr
    upper_bound <- q3 + 1.5 * iqr
    
    # 标记该组内超出阈值的观测
    data <- data %>%
      mutate(.outlier_flag = ifelse(
        SAL == sal_val & !is.na(.data[[v]]) & (.data[[v]] < lower_bound | .data[[v]] > upper_bound),
        TRUE,
        .outlier_flag
      ))
  }
}

# 5. 统计异常值数量 ------------------------------------------------
outlier_count <- sum(data$.outlier_flag, na.rm = TRUE)
cat("检测到的异常值总数（行数）:", outlier_count, "\n")
cat("异常值占比:", round(outlier_count / nrow(data) * 100, 2), "%\n")

# 可选：按变量输出异常值个数（但需要更细致的统计）
cat("\n各变量异常值个数（可能同一行多个变量异常会被重复计数）:\n")
for (v in vars_present) {
  # 临时重建每个变量的异常标志（不覆盖全局标志）
  tmp_flag <- rep(FALSE, nrow(data))
  group_stats <- data %>%
    group_by(SAL) %>%
    summarise(
      Q1 = quantile(.data[[v]], 0.25, na.rm = TRUE),
      Q3 = quantile(.data[[v]], 0.75, na.rm = TRUE),
      .groups = "drop"
    )
  for (i in 1:nrow(group_stats)) {
    sal_val <- group_stats$SAL[i]
    q1 <- group_stats$Q1[i]
    q3 <- group_stats$Q3[i]
    iqr <- q3 - q1
    lower <- q1 - 1.5 * iqr
    upper <- q3 + 1.5 * iqr
    idx <- which(data$SAL == sal_val & !is.na(data[[v]]) & (data[[v]] < lower | data[[v]] > upper))
    tmp_flag[idx] <- TRUE
  }
  cat(v, ":", sum(tmp_flag), "\n")
}

# 6. 剔除异常值，生成清洗后的数据 ---------------------------------
data_clean <- data %>% filter(!.outlier_flag) %>% select(-.outlier_flag)

cat("清洗后数据行数:", nrow(data_clean), "\n")

# 7. 保存清洗后的数据 --------------------------------------------
output_path <- "C:/Users/guozh/Desktop/SAL/SAL_cleaned.xlsx"
write_xlsx(data_clean, output_path)
cat("清洗后数据已保存至:", output_path, "\n")
