# Supplementary material for: Nonlinear thresholds in lipid-frailty interplay: Precision targets for severe airflow limitation in aging adults
Source: PLoS One. 2026 Apr 29;21(4):e0348083. doi: 10.1371/journal.pone.0348083 (PMC13127961; doi:10.1371/journal.pone.0348083)
Supplement: S2 Code — This script uses the mice package to perform multiple imputation (m = 5) for missing values. Continuous variables are imputed with predictive mean matching; categorical variables are imputed using appropriate methods. The five imputed datasets are combined by averaging continuous variables and taking the mode for categorical variables. The final complete dataset is exported. (TXT) [file pone.0348083.s014.txt]

# 加载必要包
library(readxl)
library(mice)

# 处理 Excel 导出：优先使用 writexl，若不存在则使用 openxlsx
if (!require(writexl, quietly = TRUE)) {
  message("'writexl' 包未安装，尝试使用 'openxlsx' 导出。")
  if (!require(openxlsx, quietly = TRUE)) {
    install.packages("openxlsx")
    library(openxlsx)
  }
  write_xlsx <- function(x, file) openxlsx::write.xlsx(x, file)
} else {
  library(writexl)
  write_xlsx <- writexl::write_xlsx
}

#' 多重插补5次并合并结果（连续变量取均值，分类变量取众数）
#' @param input_path 输入Excel文件路径
#' @param output_path 输出文件路径（支持.xlsx或.csv）
#' @param seed 随机种子
#' @param maxit mice迭代次数
#' @return 合并后的完整数据框
multiple_imputation_average <- function(input_path, output_path,
                                        seed = 123, maxit = 5) {
  
  cat("正在读取数据...\n")
  data <- read_excel(input_path, sheet = 1)  # 使用 read_excel 而不是 read_xlsx
  
  # 指定连续变量（根据用户提供，注意实际列名可能为 castelli_index.I 和 .II）
  continuous_vars <- c(
    "vai", "aip", "nhdl", "residual_cholesterol", "egfr",
    "frailty_index", "asm", "castelli_index.I", "castelli_index.II"
  )
  
  # 确保这些列存在
  actual_cont_vars <- intersect(names(data), continuous_vars)
  if (length(actual_cont_vars) == 0) {
    # 如果没找到，尝试用原始带连字符的名称
    continuous_vars_orig <- c(
      "vai", "aip", "nhdl", "residual_cholesterol", "egfr",
      "frailty_index", "asm", "castelli_index-I", "castelli_index-II"
    )
    actual_cont_vars <- intersect(names(data), continuous_vars_orig)
  }
  if (length(actual_cont_vars) == 0) {
    stop("未找到指定的连续变量，请检查变量名是否正确。数据中的列名为：", 
         paste(names(data), collapse = ", "))
  }
  
  # 识别所有分类变量（排除连续变量和ID列）
  exclude_vars <- c("ID", "household_id")  # 标识符列，不参与插补
  cat_vars <- setdiff(names(data), c(actual_cont_vars, exclude_vars))
  cat("分类变量有：", paste(cat_vars, collapse = ", "), "\n")
  
  # 清洗分类变量：将空字符串和"NA"字符串转为真正的NA
  for (v in cat_vars) {
    if (is.character(data[[v]])) {
      data[[v]][data[[v]] == ""] <- NA
      data[[v]][data[[v]] == "NA"] <- NA
    }
  }
  
  # 将分类变量转为因子
  for (v in cat_vars) {
    if (!is.factor(data[[v]])) {
      data[[v]] <- as.factor(data[[v]])
    }
  }
  
  # 确保连续变量为数值型
  for (v in actual_cont_vars) {
    data[[v]] <- as.numeric(data[[v]])
  }
  
  # 选择有缺失值的变量进行插补
  vars_with_na <- names(which(sapply(data[, c(actual_cont_vars, cat_vars)], anyNA)))
  cat("含缺失的变量：", paste(vars_with_na, collapse = ", "), "\n")
  
  if (length(vars_with_na) == 0) {
    cat("数据中无缺失值，直接输出原始数据。\n")
    output_dir <- dirname(output_path)
    if (!dir.exists(output_dir)) dir.create(output_dir, recursive = TRUE)
    tryCatch({
      write_xlsx(data, output_path)
    }, error = function(e) {
      csv_path <- sub("\\.xlsx$", ".csv", output_path)
      write.csv(data, csv_path, row.names = FALSE)
      cat("已保存为CSV文件：", csv_path, "\n")
    })
    return(data)
  }
  
  # 提取子集用于插补
  impute_data <- data[, vars_with_na]
  
  # 记录原始缺失位置
  is_missing <- is.na(impute_data)
  
  # 设置插补方法
  methods <- make.method(impute_data)
  # 连续变量用预测均值匹配（pmm）
  for (v in intersect(actual_cont_vars, vars_with_na)) {
    methods[v] <- "pmm"
  }
  # 分类变量使用默认方法（logreg/polyreg等）
  
  # 执行5次插补
  set.seed(seed)
  cat("开始5次多重插补...\n")
  imp <- mice(impute_data, m = 5, method = methods, 
              maxit = maxit, printFlag = TRUE)
  
  # 提取所有5个完整数据集
  completed_list <- complete(imp, "all")  # 返回长度为5的list
  
  # 创建最终数据框（先复制原始数据）
  final_data <- data
  
  # 对每个变量处理缺失值
  for (v in vars_with_na) {
    missing_idx <- which(is_missing[, v])
    if (length(missing_idx) == 0) next
    
    # 提取5次插补值
    imp_values <- sapply(completed_list, function(df) df[missing_idx, v])
    
    # 若只有一个缺失行，转为矩阵
    if (length(missing_idx) == 1) {
      imp_values <- matrix(imp_values, nrow = 1)
    }
    
    if (v %in% actual_cont_vars) {
      # 连续变量：取均值
      final_values <- rowMeans(imp_values, na.rm = TRUE)
      final_data[missing_idx, v] <- final_values
    } else {
      # 分类变量：取众数
      final_values_char <- apply(imp_values, 1, function(x) {
        x_char <- as.character(x)
        freq_table <- table(x_char)
        names(which.max(freq_table))  # 返回第一个众数
      })
      
      # 保持原有因子水平
      original_levels <- levels(data[[v]])
      final_values_factor <- factor(final_values_char, levels = original_levels)
      final_data[missing_idx, v] <- final_values_factor
      # 确保整列是因子
      final_data[[v]] <- factor(final_data[[v]], levels = original_levels)
    }
  }
  
  # 确保输出目录存在
  output_dir <- dirname(output_path)
  if (!dir.exists(output_dir)) dir.create(output_dir, recursive = TRUE)
  
  # 导出结果
  cat("正在写入结果文件：", output_path, "\n")
  tryCatch({
    write_xlsx(final_data, output_path)
  }, error = function(e) {
    warning("Excel导出失败，将保存为CSV格式。错误信息：", e$message)
    csv_path <- sub("\\.xlsx$", ".csv", output_path)
    write.csv(final_data, csv_path, row.names = FALSE)
    cat("已保存为CSV文件：", csv_path, "\n")
  })
  
  cat("插补合并完成！\n")
  return(final_data)
}

# 执行插补
result <- multiple_imputation_average(
  input_path = "C:/Users/guozh/Desktop/SPFR/新建文件夹/dccbSAL.xlsx",
  output_path = "C:/Users/guozh/Desktop/SPFR/新建文件夹/imputed_dccbSAL.xlsx"
)

# 查看结果中 social_economic_status 的缺失情况
cat("\n插补后 social_economic_status 的缺失数量：", sum(is.na(result$social_economic_status)), "\n")
