# Supplementary material for: Nonlinear thresholds in lipid-frailty interplay: Precision targets for severe airflow limitation in aging adults
Source: PLoS One. 2026 Apr 29;21(4):e0348083. doi: 10.1371/journal.pone.0348083 (PMC13127961; doi:10.1371/journal.pone.0348083)
Supplement: S3 Code — This script calculates variance inflation factors (VIF) for the lipid metabolism variables to assess multicollinearity. It also performs False Discovery Rate (Benjamini–Hochberg) correction for the p‑values from the interaction analyses (Table 4) and the threshold effect analyses (Table 3). Corrected q‑values and significance flags are output. (TXT) [file pone.0348083.s015.txt]

# ======================================================
# 多重检验控制：对 Table 4 的 P 值进行 FDR 校正
# ======================================================

# 1. 输入 Table 4 中的所有 P 值（按变量顺序）---------------
# 每个变量包含：
#   - 3个教育水平 × 3个模型 = 9个P值
#   - 3个交互作用P值（对应Crude, Model I, Model II）
# 共9个变量，加上第二部分Frailty Index的3个交互作用P值
p_values <- c(
  # VAI
  0.558, 0.004, 0.076, 0.019,   # Crude
  0.713, 0.003, 0.135, 0.019,   # Model I
  0.823, 0.009, 0.069, 0.012,   # Model II
  
  # AIP
  0.221, 0.001, 0.047, 0.057,
  0.273, 0.001, 0.067, 0.071,
  0.292, 0.001, 0.042, 0.036,
  
  # NHDL
  0.343, 0.002, 0.080, 0.043,
  0.423, 0.003, 0.100, 0.051,
  0.490, 0.003, 0.080, 0.031,
  
  # Residual Cholesterol
  0.398, 0.004, 0.032, 0.009,
  0.476, 0.004, 0.043, 0.012,
  0.539, 0.007, 0.035, 0.009,
  
  # EGFR
  0.252, 0.028, 0.725, 0.600,
  0.474, 0.529, 0.480, 0.723,
  0.405, 0.060, 0.690, 0.617,
  
  # Frailty Index
  0.001, 0.001, 0.152, 0.666,
  0.001, 0.002, 0.183, 0.385,
  0.001, 0.001, 0.152, 0.629,
  
  # ASM
  0.005, 0.002, 0.757, 0.723,
  0.001, 0.001, 0.248, 0.776,
  0.001, 0.001, 0.863, 0.493,
  
  # Castelli Index I
  0.060, 0.001, 0.076, 0.125,
  0.067, 0.001, 0.127, 0.143,
  0.051, 0.001, 0.064, 0.116,
  
  # Castelli Index II
  0.029, 0.002, 0.306, 0.649,
  0.028, 0.001, 0.479, 0.674,
  0.019, 0.002, 0.247, 0.624,
  
  # 第二部分：Frailty Index 交互作用（单独）
  0.028, 0.028, 0.024
)

# 2. 创建对应的标签向量 ---------------------------------
labels <- c(
  # VAI
  "VAI_Crude_No formal", "VAI_Crude_High school", "VAI_Crude_Above high", "VAI_Crude_interaction",
  "VAI_ModelI_No formal", "VAI_ModelI_High school", "VAI_ModelI_Above high", "VAI_ModelI_interaction",
  "VAI_ModelII_No formal", "VAI_ModelII_High school", "VAI_ModelII_Above high", "VAI_ModelII_interaction",
  
  # AIP
  "AIP_Crude_No formal", "AIP_Crude_High school", "AIP_Crude_Above high", "AIP_Crude_interaction",
  "AIP_ModelI_No formal", "AIP_ModelI_High school", "AIP_ModelI_Above high", "AIP_ModelI_interaction",
  "AIP_ModelII_No formal", "AIP_ModelII_High school", "AIP_ModelII_Above high", "AIP_ModelII_interaction",
  
  # NHDL
  "NHDL_Crude_No formal", "NHDL_Crude_High school", "NHDL_Crude_Above high", "NHDL_Crude_interaction",
  "NHDL_ModelI_No formal", "NHDL_ModelI_High school", "NHDL_ModelI_Above high", "NHDL_ModelI_interaction",
  "NHDL_ModelII_No formal", "NHDL_ModelII_High school", "NHDL_ModelII_Above high", "NHDL_ModelII_interaction",
  
  # Residual Cholesterol
  "RC_Crude_No formal", "RC_Crude_High school", "RC_Crude_Above high", "RC_Crude_interaction",
  "RC_ModelI_No formal", "RC_ModelI_High school", "RC_ModelI_Above high", "RC_ModelI_interaction",
  "RC_ModelII_No formal", "RC_ModelII_High school", "RC_ModelII_Above high", "RC_ModelII_interaction",
  
  # EGFR
  "EGFR_Crude_No formal", "EGFR_Crude_High school", "EGFR_Crude_Above high", "EGFR_Crude_interaction",
  "EGFR_ModelI_No formal", "EGFR_ModelI_High school", "EGFR_ModelI_Above high", "EGFR_ModelI_interaction",
  "EGFR_ModelII_No formal", "EGFR_ModelII_High school", "EGFR_ModelII_Above high", "EGFR_ModelII_interaction",
  
  # Frailty Index
  "FI_Crude_No formal", "FI_Crude_High school", "FI_Crude_Above high", "FI_Crude_interaction",
  "FI_ModelI_No formal", "FI_ModelI_High school", "FI_ModelI_Above high", "FI_ModelI_interaction",
  "FI_ModelII_No formal", "FI_ModelII_High school", "FI_ModelII_Above high", "FI_ModelII_interaction",
  
  # ASM
  "ASM_Crude_No formal", "ASM_Crude_High school", "ASM_Crude_Above high", "ASM_Crude_interaction",
  "ASM_ModelI_No formal", "ASM_ModelI_High school", "ASM_ModelI_Above high", "ASM_ModelI_interaction",
  "ASM_ModelII_No formal", "ASM_ModelII_High school", "ASM_ModelII_Above high", "ASM_ModelII_interaction",
  
  # Castelli Index I
  "CastI_Crude_No formal", "CastI_Crude_High school", "CastI_Crude_Above high", "CastI_Crude_interaction",
  "CastI_ModelI_No formal", "CastI_ModelI_High school", "CastI_ModelI_Above high", "CastI_ModelI_interaction",
  "CastI_ModelII_No formal", "CastI_ModelII_High school", "CastI_ModelII_Above high", "CastI_ModelII_interaction",
  
  # Castelli Index II
  "CastII_Crude_No formal", "CastII_Crude_High school", "CastII_Crude_Above high", "CastII_Crude_interaction",
  "CastII_ModelI_No formal", "CastII_ModelI_High school", "CastII_ModelI_Above high", "CastII_ModelI_interaction",
  "CastII_ModelII_No formal", "CastII_ModelII_High school", "CastII_ModelII_Above high", "CastII_ModelII_interaction",
  
  # 第二部分：Frailty Index 交互作用
  "FI_extra_Crude_interaction", "FI_extra_ModelI_interaction", "FI_extra_ModelII_interaction"
)

# 检查长度是否一致
if (length(p_values) != length(labels)) {
  stop("P 值数量与标签数量不一致！请检查输入。")
}

# 3. 进行 FDR 校正（Benjamini-Hochberg）------------------
q_values <- p.adjust(p_values, method = "BH")

# 4. 创建结果数据框 -------------------------------------
results <- data.frame(
  Variable = labels,
  Raw_P = p_values,
  Adjusted_Q = q_values,
  Significant = ifelse(q_values < 0.05, "Yes", "No"),
  Suggestive = ifelse(p_values < 0.05 & q_values >= 0.05, "Yes", "No")
)

# 5. 输出结果 -------------------------------------------
cat("\n===== Table 4 FDR 校正结果 =====\n")
print(results)

# 6. 按原始 P 值排序查看最显著的结果（可选）---------------
cat("\n\n按原始 P 值排序：\n")
print(results[order(results$Raw_P), ])

# 7. 汇总统计 -------------------------------------------
cat("\n\n=== 汇总 ===\n")
cat("FDR 显著 (q < 0.05) 的数量：", sum(results$Significant == "Yes"), "\n")
cat("名义显著但 FDR 不显著 (提示性) 的数量：", sum(results$Suggestive == "Yes"), "\n")

# 8. 可选：保存结果为 CSV 文件
# write.csv(results, "Table4_FDR_results.csv", row.names = FALSE)


# ==========================================================
# 计算脂质代谢指标的 VIF（方差膨胀因子）
# 数据来源：C:\Users\guozh\Desktop\SPFR\SPFR.xlsx
# 脂质指标：vai, aip, nhdl, residual_cholesterol, egfr,
#           castellis_index1, castellis_index2
# ==========================================================

# 1. 安装和加载必要的包 ---------------------------------
# install.packages("readxl")
# install.packages("usdm")

library(readxl)
library(usdm)

# 2. 读取数据 -----------------------------------------
file_path <- "C:/Users/guozh/Desktop/SPFR/SPFR.xlsx"
if (!file.exists(file_path)) {
  stop("文件不存在，请检查路径：", file_path)
}
df <- read_excel(file_path, sheet = "Sheet1")

# 查看实际列名（确认转换后的名称）
cat("读取数据后的列名如下：\n")
print(names(df))

# 3. 定义七个脂质代谢指标 ------------------------------
lipid_vars <- c("vai", "aip", "nhdl", 
                "residual_cholesterol",
                "egfr", 
                "castellis_index1",   # 原列名 castellis_index-1
                "castellis_index2")   # 原列名 castellis_index-2

# 检查所有指定变量是否存在于数据中
missing_vars <- setdiff(lipid_vars, names(df))
if (length(missing_vars) > 0) {
  stop("以下变量在数据中不存在：", paste(missing_vars, collapse = ", "))
}

# 4. 提取数据并处理缺失值 ------------------------------
lipid_data <- na.omit(df[, lipid_vars])
# 将 tibble 转换为普通 data.frame，避免 vif 函数报错
lipid_data <- as.data.frame(lipid_data)

# 报告有效样本量
cat("\n用于 VIF 计算的样本量（删除缺失后）：", nrow(lipid_data), "\n")

# 如果样本量不足，给出警告
if (nrow(lipid_data) < ncol(lipid_data) * 10) {
  warning("样本量可能不足（建议至少10倍于变量数）。VIF结果可能不稳定。")
}

# 5. 使用 usdm 包计算 VIF ---------------------------------
vif_result <- vif(lipid_data)

# 6. 输出结果 -----------------------------------------
cat("\n===== 方差膨胀因子（VIF）计算结果 =====\n")
print(vif_result)

# 7. 结果解读提示 -------------------------------------
cat("\n【VIF解读】\n")
cat("VIF = 1          ：无多重共线性\n")
cat("1 < VIF < 5      ：轻度共线性，通常可接受\n")
cat("5 ≤ VIF < 10     ：中度共线性，需谨慎\n")
cat("VIF ≥ 10         ：严重共线性，建议处理（如合并变量、主成分分析等）\n")

cat("\n计算完成！\n")
